# Supplementary material for: Exploring the genetic basis of gene transcript abundance and metabolite levels in loblolly pine (Pinus taeda L.) using association mapping and network construction
Source: BMC Genet. 2018 Nov 6;19:100. doi: 10.1186/s12863-018-0687-7 (PMC6219081; doi:10.1186/s12863-018-0687-7)
Supplement: Supplementary file 1 — Table S1. Annotation of genes containing SNPs associated with gene expression. Table S2. Annotation of genes containing SNPs associated with metabolite levels. Table S3. Expressed genes and numbers of SNPs associated with them. Table S4. Metabolites and numbers of SNPs associated with them. Table S5. Transcription factor (TF) genes containing SNPs associated with expressed genes and metabolites. (XLSX 1051 kb) [file 12863_2018_687_MOESM1_ESM.xlsx]

## Sheet: S1
Trait (gene, which expression level was used as a phenotypic trait in the SNP association study)	Functional_group_of_genes (main group)	Functional_group_of_gene (sub-group)	Gene_product (if_available)	SNP	r_square	Depart_from_HWE	MAF	Gene_name	Location	Gene_function
ADR1	Disease-related	Disease signaling		scaffold274545.1_45060	0.11	NO	0.03	PITA_000035675	intron	PREDICTED: pentatricopeptide repeat-containing
ADR1	Disease-related	Disease signaling		tscaffold5861_860549	0.14	NO	0.02	PITA_000006072	CDS	flavonoid 3', 5'-hydroxylase
ADR1	Disease-related	Disease signaling		tscaffold6318_746243	0.15	NO	0.37			*CC-NBS-LRR resistance-like protein
AOS	Disease-related	Disease signaling		C30574806_1156	0.13	NO	0.05			*CRK27
AOS	Disease-related	Disease signaling		scaffold520545.2_19198	0.13	YES	0.12	PITA_000035849	P3'RS	Symplekin/Pta1-like protein
AOS	Disease-related	Disease signaling		tscaffold4069_16497	0.1	YES	0.2	PITA_000044693	CDS	disease resistance protein, putative
AOS	Disease-related	Disease signaling		tscaffold6662_6892	0.11	NO	0.05	PITA_000016895	CDS	RNA binding protein, putative
AOS	Disease-related	Disease signaling		tscaffold9104_146671	0.11	YES	0.22	PITAhm_002090	P5'RS	uninformative
ARF	Disease-related	Disease signaling		scaffold354668_80104	0.12	NO	0.06	PITA_000046372	CDS	uninformative
ARF	Disease-related	Disease signaling		scaffold804384_12189	0.13	NO	0.01	PITA_000074650	CDS	Os07g0645100
Avr-cf9	Disease-related	Disease signaling		scaffold398481_26995	0.12	NO	0.4	PITA_000071525	intron	uninformative
Avr-cf9	Disease-related	Disease signaling		scaffold581598_55727	0.13	YES	0.28	PITA_000065421	P5'RS	uninformative
Avr-cf9	Disease-related	Disease signaling		tscaffold20_1281370	0.1	NO	0.05	PITAhm_000077	intron	uninformative
COI1	Disease-related	Disease signaling		C30422252_383	0.14	NO	0.03			*sterile alpha motif (SAM) domain-containing protein
COI1	Disease-related	Disease signaling		scaffold131375.2_78769	0.12	NO	0.07	PITA_000045949	CDS	phototropic-responsive NPH3 protein
COI1	Disease-related	Disease signaling		scaffold207776_36001	0.11	NO	0.01	PITA_000070090	CDS	wall-associated kinase, putative
COI1	Disease-related	Disease signaling		scaffold394719.1_5223	0.13	NO	0.03	PITA_000059140	CDS	not_annotated
COI1	Disease-related	Disease signaling		scaffold577675_49424	0.11	NO	0.01	PITA_000068440	CDS	PREDICTED: probable serine/threonine-protein
COI1	Disease-related	Disease signaling		scaffold672068.1_21864	0.11	NO	0.01	PITA_000083857	intron	CLAVATA1-related receptor kinase-like protein
COI1	Disease-related	Disease signaling		scaffold706989_62419	0.14	YES	0.36			*putative NBS-LRR protein GM09, partiial
COI1	Disease-related	Disease signaling		scaffold849785_6112	0.13	NO	0.01			*kinase family protein, partial
COI1	Disease-related	Disease signaling		scaffold882394_57006	0.17	NO	0.2	PITA_000062666	CDS	ATP binding protein, putative
COI1	Disease-related	Disease signaling		scaffold904460_39045	0.13	NO	0.01	PITA_000025946	intron	not_annotated
COI1	Disease-related	Disease signaling		tscaffold4276_4777	0.11	NO	0.02	PITA_000046003	P3'RS	PREDICTED: benzyl alcohol
EB9D	Disease-related	Disease signaling		scaffold132425_22954	0.13	NO	0.04	PITA_000062354	CDS	not_annotated
EB9D	Disease-related	Disease signaling		scaffold416571_53290	0.14	YES	0.42	PITA_000043061	CDS	PREDICTED: TMV resistance protein N-like
EB9D	Disease-related	Disease signaling		scaffold645457.1_28452	0.14	NO	0.02	PITA_000079197	CDS	aluminum-activated, malate transporter 12
HPL	Disease-related	Disease signaling		C28487846_461	0.16	NO	0.03			*uninformative
HPL	Disease-related	Disease signaling		C29148872_529	0.19	NO	0.2			*lipoxygenase family protein
HPL	Disease-related	Disease signaling		C31064606_1532	0.2	YES	0.26			*lipoxygenase
HPL	Disease-related	Disease signaling		C32463462_1177	0.12	YES	0.21	PITA_000067762	CDS	lipoxygenase
HPL	Disease-related	Disease signaling		scaffold543215_221132	0.13	YES	0.17			*lipoxygenase family protein
HPL	Disease-related	Disease signaling		scaffold689551_13389	0.11	YES	0.17			*putative retrotransposon
HPL	Disease-related	Disease signaling		scaffold731096.2_99181	0.23	YES	0.19	PITA_000036158	CDS	PREDICTED: anthranilate N-methyltransferase-like
HPL	Disease-related	Disease signaling		scaffold801666_9956	0.13	YES	0.46	PITA_000079238	P3'RS	uninformative
HPL	Disease-related	Disease signaling		scaffold821033_1087	0.22	NO	0.2			*lipoxygenase, partial
HPL	Disease-related	Disease signaling		tscaffold4184_237880	0.15	NO	0.11			*CRR21
HPL	Disease-related	Disease signaling		tscaffold4504_2995	0.18	YES	0.16	2A_all_VO_L_459_T_220/746|m.15087	P5'RS	PREDICTED: importin subunit alpha-1 isoform X1
HPL	Disease-related	Disease signaling		tscaffold5908_1549227	0.13	NO	0.03	PITA_000001423	P3'RS	PREDICTED: probable LRR receptor-like
HPL	Disease-related	Disease signaling		tscaffold6550_110488	0.13	NO	0.01	PITAhm_000966	intron	auxin-responsive protein IAA13
PSCHI4	Disease-related	Disease signaling		C30586636_1256	0.11	NO	0.03			*putative truncated TIR-NBS-LRR protein
PSCHI4	Disease-related	Disease signaling		scaffold469645.2_3435	0.13	NO	0.02			*similar to indole-3-acetate beta-glycosyltransferase
PSCHI4	Disease-related	Disease signaling		scaffold676575_40596	0.11	NO	0.02	PITA_000039535	CDS	putative purine permease 9
PSCHI4	Disease-related	Disease signaling		scaffold852499.2_77851	0.13	NO	0.04	PITA_000038536	intron	Chain A family protein
PSCHI4	Disease-related	Disease signaling		tscaffold1391_118027	0.11	NO	0.04	PITA_000036494	CDS	TIR-NBS-LRR class disease resistance protein LAZ5
PSCHI4	Disease-related	Disease signaling		tscaffold1559_33447	0.11	NO	0.03			*kinase family protein
PSCHI4	Disease-related	Disease signaling		tscaffold1727_229846	0.12	NO	0.01	PITAhm_000927	P5'RS	uninformative
PSCHI4	Disease-related	Disease signaling		tscaffold6297_173227	0.11	NO	0.03	PITA_000017507	intron	PREDICTED: probable
PSCHI4	Disease-related	Disease signaling		tscaffold7157_237102	0.11	NO	0.02	PITA_000023108	CDS	Os08g0525000
SamCMT	Disease-related	Disease signaling		C17631075_89	0.12	NO	0.01			*uninformative
SamCMT	Disease-related	Disease signaling		scaffold897299.1_8286	0.15	NO	0.01	PITA_000090684	CDS	PREDICTED: actin, aortic smooth muscle isoform X1
SamCMT	Disease-related	Disease signaling		scaffold899424_231916	0.14	NO	0.14	PITA_000015693	intron	PREDICTED: serine carboxypeptidase-like 31-like
SamCMT	Disease-related	Disease signaling		tscaffold1462_151838	0.18	NO	0.05			*glycosyltransferase, partial
SamCMT	Disease-related	Disease signaling		tscaffold1547_1302045	0.17	NO	0.04	PITA_000001347	CDS	prephenate dehydrogenase family protein
ERF1	Disease-related	Disease-responsive transcription factor		C31627666_3640	0.13	YES	0.25	6A_all_VO_L_434_T_392/433|m.52793	P5'RS	uninformative
ERF1	Disease-related	Disease-responsive transcription factor		scaffold398703.2_58288	0.12	NO	0.06	PITA_000052728	CDS	PREDICTED: GDSL esterase/lipase At5g45670
ERF1	Disease-related	Disease-responsive transcription factor		tscaffold6954_36798	0.14	NO	0.21	PITA_000012616	P3'RS	PREDICTED: guanosine nucleotide diphosphate
ERF1	Disease-related	Disease-responsive transcription factor		tscaffold8498_60823	0.11	NO	0.05	PITA_000012410	CDS	PREDICTED: probable transcription factor
PTI4	Disease-related	Disease-responsive transcription factor		C31468202_6225	0.14	NO	0.1			*uninformative
PTI4	Disease-related	Disease-responsive transcription factor		scaffold131005_143283	0.14	NO	0.1	PITA_000040383	CDS	uninformative
PTI4	Disease-related	Disease-responsive transcription factor		scaffold618537.2_206857	0.13	NO	0.03	PITA_000023671	CDS	heat stress transcription factor SCHIZORIZA
PtWRKY	Disease-related	Disease-responsive transcription factor		scaffold720770.3_9961	0.14	NO	0.02	PITA_000051915	CDS	60s acidic ribosomal family protein
PtWRKY	Disease-related	Disease-responsive transcription factor		scaffold878626_3650	0.15	NO	0.02	PITA_000033535	CDS	PREDICTED: probable leucine-rich repeat
PtWRKY	Disease-related	Disease-responsive transcription factor		tscaffold2098_292350	0.13	NO	0.02			*DNA-binding family protein
PR-10	Disease-related	Pathogenesis-related protein		scaffold873333_14403	0.14	NO	0.04			*uninformative
PR-10	Disease-related	Pathogenesis-related protein		tscaffold1855_86034	0.14	NO	0.09	PITAhm_002724	intron	uninformative
PR-10	Disease-related	Pathogenesis-related protein		tscaffold2052_441641	0.15	NO	0.09	PITAhm_002949	intron	PREDICTED: pathogenesis-related protein STH-21-like
PR-10	Disease-related	Pathogenesis-related protein		tscaffold2052_509387	0.13	NO	0.06	PITA_000010372	3'UTR	Major allergen Pru ar, putative
PR-10	Disease-related	Pathogenesis-related protein		tscaffold2420_402354	0.13	NO	0.1	PITA_000008204	3'UTR	uninformative
PR-10	Disease-related	Pathogenesis-related protein		tscaffold4126_17082	0.11	YES	0.27	PITAhm_002078	CDS	uninformative
PR-10	Disease-related	Pathogenesis-related protein		tscaffold5229_88014	0.13	NO	0.01	PITAhm_000355	intron	ATNAP3
PR-10	Disease-related	Pathogenesis-related protein		tscaffold8698_49064	0.14	NO	0.02	PITA_000032346	CDS	WRKY transcription factor, putative
PR-2	Disease-related	Pathogenesis-related protein		scaffold419083_19032	0.14	NO	0.03	PITA_000083905	intron	PREDICTED: serine carboxypeptidase-like 49-like
PR-2	Disease-related	Pathogenesis-related protein		tscaffold8865_133306	0.13	NO	0.07	PITA_000021561	P5'RS	putative cullin-like protein 2
PR-3	Disease-related	Pathogenesis-related protein		C25642804_325	0.15	NO	0.03			*JMJ22
PR-3	Disease-related	Pathogenesis-related protein		scaffold28318.2_3363	0.12	NO	0.02			*oligouridylate binding protein 1B
PR-3	Disease-related	Pathogenesis-related protein		scaffold419083_18958	0.14	NO	0.04	PITA_000083905	CDS	PREDICTED: serine carboxypeptidase-like 49-like
PR-3	Disease-related	Pathogenesis-related protein		scaffold554697.3_145657	0.14	NO	0.08	PITA_000040337	3'UTR	PREDICTED: serine carboxypeptidase-like 49-like
PR-3	Disease-related	Pathogenesis-related protein		scaffold64774_3755	0.12	NO	0.04			*uninformative
PR-3	Disease-related	Pathogenesis-related protein		scaffold744806_23197	0.15	NO	0.04	PITA_000084263	CDS	PREDICTED: F-box protein At5g06550
PR-3	Disease-related	Pathogenesis-related protein		scaffold848941_17646	0.13	NO	0.01	PITA_000080804	CDS	not_annotated
PR-3	Disease-related	Pathogenesis-related protein		scaffold866963_23207	0.13	YES	0.17	PITA_000070371	intron	uninformative
PR-3	Disease-related	Pathogenesis-related protein		scaffold903047.2_41858	0.14	NO	0.08	PITA_000051200	CDS	leucine-rich repeat family protein
PR-3	Disease-related	Pathogenesis-related protein		tscaffold1614_106606	0.15	NO	0.23	PITA_000007919	P3'RS	Os03g0786500
PR-3	Disease-related	Pathogenesis-related protein		tscaffold2640_109913	0.13	NO	0.02	PITA_000048420	CDS	PREDICTED: G-type lectin S-receptor-like
PR-3	Disease-related	Pathogenesis-related protein		tscaffold6600_48871	0.12	NO	0.04	PITA_000070537	intron	putative leucine-rich repeat protein kinase
PR-3	Disease-related	Pathogenesis-related protein		tscaffold823_340742	0.21	NO	0.09			*class I chitinase
PR-3	Disease-related	Pathogenesis-related protein		tscaffold8565_560975	0.16	NO	0.04	PITA_000011155	CDS	uninformative
PR-5	Disease-related	Pathogenesis-related protein		C25602864_296	0.13	NO	0.02			*uninformative
PR-5	Disease-related	Pathogenesis-related protein		C31860472_9429	0.13	NO	0.02			*uninformative
PR-5	Disease-related	Pathogenesis-related protein		C32570598_126986	0.11	NO	0.03	PITA_000022029	CDS	HAD superfamily, subfamily IIIB acid phosphatase
PR-5	Disease-related	Pathogenesis-related protein		scaffold34449.2_26317	0.11	NO	0.02	PITA_000052208	P5'RS	PREDICTED: potassium transporter 10-like isoform
PR-5	Disease-related	Pathogenesis-related protein		scaffold586603_106410	0.13	NO	0.03	PITA_000044840	CDS	PREDICTED: protein TRANSPARENT TESTA 12
PR-5	Disease-related	Pathogenesis-related protein		tscaffold2174_150080	0.13	NO	0.02	PITA_000015049	3'UTR	PREDICTED: shaggy-related protein kinase alpha
PR-5	Disease-related	Pathogenesis-related protein		tscaffold2259_2237134	0.16	NO	0.04	PITA_000000140	CDS	PREDICTED: J domain-containing protein required
PR-5	Disease-related	Pathogenesis-related protein		tscaffold5704_47360	0.13	YES	0.16	PITA_000012884	intron	NAC domain containing protein 28
PR-5	Disease-related	Pathogenesis-related protein		tscaffold7284_508818	0.16	NO	0.02	PITA_000006067	CDS	PREDICTED: aminopeptidase M1
PR-5	Disease-related	Pathogenesis-related protein		tscaffold864_206857	0.11	YES	0.19	PITA_000028761	CDS	PREDICTED: probable LRR receptor-like
LP3	Drought-related	Drought responsive genes (previously identified in pine)		C32479978_43713	0.12	NO	0.43	PITA_000065578	5'UTR	PREDICTED: transcription factor BTF3 homolog 4
LP3	Drought-related	Drought responsive genes (previously identified in pine)		scaffold138948.1_75177	0.14	NO	0.07			*pentatricopeptide (PPR) repeat-containing protein
LP3	Drought-related	Drought responsive genes (previously identified in pine)		scaffold869708_3795	0.12	NO	0.21	PITA_000090060	CDS	GA2ox12
Pt31	Drought-related	Drought responsive genes (previously identified in pine)		C23682584_242	0.16	NO	0.08			*DNAJ heat shock N-terminal domain-containing family protein
Pt31	Drought-related	Drought responsive genes (previously identified in pine)		C26950360_115	0.14	YES	0.19			*uninformative
Pt31	Drought-related	Drought responsive genes (previously identified in pine)		C30940796_3437	0.14	NO	0.06			*phytochrome A-like protein, partial
Pt31	Drought-related	Drought responsive genes (previously identified in pine)		C31156284_1374	0.13	NO	0.02			*NB-ARC
Pt31	Drought-related	Drought responsive genes (previously identified in pine)		C31681214_2620	0.13	NO	0.01			*ORF64b (chloroplast)
Pt31	Drought-related	Drought responsive genes (previously identified in pine)		C32529740_58558	0.17	NO	0.01	PITA_000054812	CDS	PREDICTED: probable inositol oxygenase
Pt31	Drought-related	Drought responsive genes (previously identified in pine)		scaffold150282.1_84442	0.19	NO	0.02	PITA_000049957	CDS	pentatricopeptide repeat-containing protein
Pt31	Drought-related	Drought responsive genes (previously identified in pine)		scaffold206642.2_55693	0.15	NO	0.07	PITA_000049763	CDS	PREDICTED: DNA damage-binding protein 1a-like
Pt31	Drought-related	Drought responsive genes (previously identified in pine)		scaffold284974_93418	0.13	NO	0.05	PITA_000041462	P5'RS	PREDICTED: ankyrin repeat domain-containing
Pt31	Drought-related	Drought responsive genes (previously identified in pine)		scaffold34084_35577	0.13	NO	0.04	PITA_000076518	P5'RS	PREDICTED: calcineurin B-like protein 4-like
Pt31	Drought-related	Drought responsive genes (previously identified in pine)		scaffold421845_85275	0.16	NO	0.02	PITA_000045670	CDS	PREDICTED: cysteine-rich receptor-like protein
Pt31	Drought-related	Drought responsive genes (previously identified in pine)		scaffold451800.1_191875	0.15	NO	0.01	PITA_000029964	CDS	probable pectinesterase 53
Pt31	Drought-related	Drought responsive genes (previously identified in pine)		scaffold52452.2_74272	0.2	NO	0.08			*GA2ox6
Pt31	Drought-related	Drought responsive genes (previously identified in pine)		scaffold558873_55827	0.16	NO	0.03	PITA_000068733	CDS	PREDICTED: dnaJ homolog subfamily C member 21-like
Pt31	Drought-related	Drought responsive genes (previously identified in pine)		scaffold688182_44382	0.13	NO	0.01			*proteasome subunit beta type 2-2 family protein
Pt31	Drought-related	Drought responsive genes (previously identified in pine)		scaffold723061.2_303279	0.25	NO	0.01	PITA_000019182	P3'RS	PREDICTED: pentatricopeptide repeat-containing
Pt31	Drought-related	Drought responsive genes (previously identified in pine)		scaffold79360_43227	0.12	NO	0.01	PITA_000065084	CDS	senescence-associated protein 29
Pt31	Drought-related	Drought responsive genes (previously identified in pine)		scaffold821076_3381	0.16	NO	0.02			*ABC transporter family protein
Pt31	Drought-related	Drought responsive genes (previously identified in pine)		scaffold824776.2_15109	0.15	NO	0.02	PITA_000091369	CDS	PREDICTED: pentatricopeptide repeat-containing
Pt31	Drought-related	Drought responsive genes (previously identified in pine)		scaffold894426_49225	0.19	NO	0.1	PITA_000065309	5'UTR	PREDICTED: gibberellin-regulated protein 1-like
Pt31	Drought-related	Drought responsive genes (previously identified in pine)		scaffold895520.2_16397	0.17	NO	0.11	PITA_000047392	P5'RS	uninformative
Pt31	Drought-related	Drought responsive genes (previously identified in pine)		tscaffold1420_235277	0.16	NO	0.02	PITA_000004884	CDS	acyl activating enzyme 5
Pt31	Drought-related	Drought responsive genes (previously identified in pine)		tscaffold209_1165299	0.19	NO	0.02	PITAhm_000686	CDS	PREDICTED: ATPase family AAA domain-containing
Pt31	Drought-related	Drought responsive genes (previously identified in pine)		tscaffold2696_118308	0.21	NO	0.01			*calcineurin-like phosphoesterase family protein
Pt31	Drought-related	Drought responsive genes (previously identified in pine)		tscaffold2778_496568	0.2	NO	0.05	PITA_000010661	3'UTR	PREDICTED: receptor homology region, transmembrane
Pt31	Drought-related	Drought responsive genes (previously identified in pine)		tscaffold3235_2403335	0.14	NO	0.02	PITA_000000628	P3'RS	PREDICTED: probable acyl-activating enzyme 5
Pt31	Drought-related	Drought responsive genes (previously identified in pine)		tscaffold3479_168227	0.12	NO	0.05	PITAhm_000524	intron	PREDICTED: probable glycosyltransferase
Pt31	Drought-related	Drought responsive genes (previously identified in pine)		tscaffold4980_148444	0.14	NO	0.08	PITA_000008541	CDS	uninformative
Pt31	Drought-related	Drought responsive genes (previously identified in pine)		tscaffold5754_86088	0.12	NO	0.02	PITA_000055237	CDS	uninformative
Pt31	Drought-related	Drought responsive genes (previously identified in pine)		tscaffold6439_3298931	0.14	NO	0.05	PITA_000000946	P3'RS	MLO-like protein 11
Pt31	Drought-related	Drought responsive genes (previously identified in pine)		tscaffold6830_51426	0.16	YES	0.49	PITA_000024837	3'UTR	PREDICTED: lysine histidine transporter 1-like
Pt31	Drought-related	Drought responsive genes (previously identified in pine)		tscaffold8061_323656	0.12	NO	0.02			*uninformative
Pt31	Drought-related	Drought responsive genes (previously identified in pine)		tscaffold8144_2456	0.14	NO	0.05			*GASA2
Pt31	Drought-related	Drought responsive genes (previously identified in pine)		tscaffold8331_91094	0.2	NO	0.13	PITA_000053877	intron	proteophosphoglycan ppg4
Pt31	Drought-related	Drought responsive genes (previously identified in pine)		tscaffold8453_293638	0.13	NO	0.04	PITA_000020629	CDS	uninformative
Pt31	Drought-related	Drought responsive genes (previously identified in pine)		tscaffold8791_139	0.2	NO	0.1			*DNAJ heat shock N-terminal domain-containing family protein
Pt38	Drought-related	Drought responsive genes (previously identified in pine)		C32074754_18400	0.16	NO	0.02	PITA_000089805	5'UTR	PREDICTED: F-box protein At1g67340-like
Pt38	Drought-related	Drought responsive genes (previously identified in pine)		scaffold520511_85609	0.16	NO	0.08	PITA_000050426	CDS	PREDICTED: dehydration-responsive element-binding
Pt38	Drought-related	Drought responsive genes (previously identified in pine)		scaffold869952_71216	0.15	NO	0.12	PITA_000042657	intron	Os07g0596300
Pt38	Drought-related	Drought responsive genes (previously identified in pine)		tscaffold1205_60197	0.14	NO	0.01	PITA_000059640	intron	oxidoreductase, 2OG-Fe(II) oxygenase family
Pt38	Drought-related	Drought responsive genes (previously identified in pine)		tscaffold1641_304871	0.16	NO	0.2	PITAhm_000495	CDS	PREDICTED: telomerase reverse transcriptase-like
Pt38	Drought-related	Drought responsive genes (previously identified in pine)		tscaffold3159_14242	0.13	NO	0.01	PITA_000020647	CDS	beta-glucosidase, putative
Pt38	Drought-related	Drought responsive genes (previously identified in pine)		tscaffold3159_193078	0.13	NO	0.01	PITA_000020650	CDS	PREDICTED: beta-glucosidase 12-like
PtGRP	Drought-related	Drought responsive genes (previously identified in pine)		scaffold891160.2_85300	0.11	YES	0.18	PITA_000058135	CDS	pectin methylesterase 2
PtGRP	Drought-related	Drought responsive genes (previously identified in pine)		tscaffold695_475566	0.13	NO	0.02			*putative retroelement pol polyprotein
PtGTP	Drought-related	Drought responsive genes (previously identified in pine)		C30717672_2403	0.13	NO	0.13			*HCO3- transporter family
PtGTP	Drought-related	Drought responsive genes (previously identified in pine)		C32494628_12078	0.13	NO	0.07			*1,8-cineole synthase
PtGTP	Drought-related	Drought responsive genes (previously identified in pine)		scaffold530801.1_95358	0.13	NO	0.15	PITA_000043021	P3'RS	PREDICTED: U5 small nuclear ribonucleoprotein 40
PtIP	Drought-related	Drought responsive genes (previously identified in pine)		tscaffold940_214276	0.11	NO	0.01			*MIOX4
ABI1	Drought-related	Drought signaling		C31017088_720	0.11	NO	0.09			*uninformative
ABI1	Drought-related	Drought signaling		C31769222_727	0.13	NO	0.03	PITA_000096590	5'UTR	PREDICTED: vignain-like
ABI1	Drought-related	Drought signaling		C32532232_64802	0.14	NO	0.05	PITA_000054004	CDS	Os05g0535400
ABI1	Drought-related	Drought signaling		scaffold525510_11905	0.15	YES	0.25	PITA_000093622	P5'RS	protein phosphatase 2C 56
ABI1	Drought-related	Drought signaling		scaffold710144_27851	0.13	NO	0.05			*uninformative
ABI1	Drought-related	Drought signaling		scaffold778118_8569	0.11	NO	0.01	PITA_000060406	intron	PREDICTED: alpha-glucosidase-like
ABI1	Drought-related	Drought signaling		scaffold858577.1_37010	0.13	NO	0.03	PITA_000074476	CDS	AP2/ERF domain-containing transcription factor
ABI1	Drought-related	Drought signaling		tscaffold823_284461	0.11	NO	0.03	PITA_000011057	CDS	PREDICTED: transcription factor GAMYB
CPK3	Drought-related	Drought signaling		C24179426_262	0.14	YES	0.49			*uninformative
CPK3	Drought-related	Drought signaling		C32557030_30256	0.12	NO	0.02	PITA_000041604	CDS	receptor-like protein kinase
CPK3	Drought-related	Drought signaling		scaffold293257_64559	0.16	NO	0.02	PITA_000060383	intron	PREDICTED: DUF246 domain-containing protein
CPK3	Drought-related	Drought signaling		scaffold574045.1_72292	0.15	NO	0.02	PITA_000058269	P3'RS	propionyl-CoA carboxylase, putative
CPK3	Drought-related	Drought signaling		scaffold801612_6385	0.14	NO	0.13			*heat shock cognate protein 70-1
CPK3	Drought-related	Drought signaling		tscaffold2712_199989	0.12	NO	0.01	PITAhm_002251	CDS	PREDICTED: serine/threonine-protein kinase Aurora-1
CPK3	Drought-related	Drought signaling		tscaffold7830_243552	0.16	NO	0.02	PITA_000010966	intron	ferritin 2 precursor family protein
ERD3	Drought-related	Drought signaling		C32517336_62445	0.13	NO	0.07	PITA_000058391	CDS	not_annotated
ERD3	Drought-related	Drought signaling		scaffold29265.1_16738	0.13	NO	0.02	PITA_000081334	CDS	putative clathrin assembly protein
ERD3	Drought-related	Drought signaling		scaffold875782_2599	0.13	NO	0.04	PITA_000094377	CDS	myo-inositol-1-phosphate synthase 2
ERD3	Drought-related	Drought signaling		scaffold875782_7107	0.13	NO	0.04	PITA_000094377	P3'RS	myo-inositol-1-phosphate synthase 2
ERD3	Drought-related	Drought signaling		tscaffold6003_1005447	0.13	NO	0.04	PITA_000003359	intron	GTP-binding protein engB, putative
ERD3	Drought-related	Drought signaling		tscaffold6003_763131	0.13	NO	0.04	PITA_000003358	intron	SWI/SNF complex subunit SMARCC1
ERD3	Drought-related	Drought signaling		tscaffold6159_220228	0.14	NO	0.01			*BSU5
ERECTA	Drought-related	Drought signaling		C31886246_4663	0.13	NO	0.06	PITA_000094601	CDS	PREDICTED: pentatricopeptide repeat-containing
ERECTA	Drought-related	Drought signaling		scaffold642286.3_19692	0.13	NO	0.02	PITA_000071009	CDS	PREDICTED: organic cation/carnitine transporter 4
ERECTA	Drought-related	Drought signaling		tscaffold2282_564266	0.13	NO	0.02	PITA_000008593	CDS	protease-like protein
ERECTA	Drought-related	Drought signaling		tscaffold257_107176	0.15	NO	0.29	PITA_000013917	intron	U3 small nucleolar RNA (U3 snorna) associated
ERECTA	Drought-related	Drought signaling		tscaffold4447_1593772	0.16	YES	0.48			*uninformative
ERECTA	Drought-related	Drought signaling		tscaffold6601_207817	0.17	NO	0.02	PITA_000021710	CDS	PREDICTED: salicylate O-methyltransferase-like
ERECTA	Drought-related	Drought signaling		tscaffold7596_245441	0.13	NO	0.01	PITA_000026487	CDS	PREDICTED: probable protein phosphatase 2C 25-like
NCED	Drought-related	Drought signaling	9-cis-epoxycarotenoid dioxygenase	C31266402_492	0.13	NO	0.02			*transmembrane protein
NCED	Drought-related	Drought signaling	9-cis-epoxycarotenoid dioxygenase	C31490268_1137	0.13	NO	0.02			*GA2ox9
NCED	Drought-related	Drought signaling	9-cis-epoxycarotenoid dioxygenase	C31677358_3957	0.15	NO	0.01			*cytochrome P450 CYP736B4
NCED	Drought-related	Drought signaling	9-cis-epoxycarotenoid dioxygenase	C31816236_8140	0.17	NO	0.02			*QUA1
NCED	Drought-related	Drought signaling	9-cis-epoxycarotenoid dioxygenase	C31864924_10640	0.19	NO	0.03	PITA_000095008	CDS	PREDICTED: carbon catabolite repressor protein 4
NCED	Drought-related	Drought signaling	9-cis-epoxycarotenoid dioxygenase	C31887476_11608	0.13	NO	0.03	PITA_000094567	CDS	target of AVRB operation1 protein
NCED	Drought-related	Drought signaling	9-cis-epoxycarotenoid dioxygenase	C32128866_20750	0.16	NO	0.01	PITA_000087939	CDS	PREDICTED: ruBisCO large subunit-binding protein
NCED	Drought-related	Drought signaling	9-cis-epoxycarotenoid dioxygenase	C32257350_15837	0.13	NO	0.02	PITA_000082487	CDS	serine-threonine protein kinase, plant-type,
NCED	Drought-related	Drought signaling	9-cis-epoxycarotenoid dioxygenase	C32382282_19212	0.19	NO	0.01	PITA_000075685	5'UTR	PREDICTED: transcription factor HY5-like
NCED	Drought-related	Drought signaling	9-cis-epoxycarotenoid dioxygenase	C32460662_56205	0.14	NO	0.01			*tyrosyl-DNA phosphodiesterase-related family protein
NCED	Drought-related	Drought signaling	9-cis-epoxycarotenoid dioxygenase	C32499926_24584	0.15	NO	0.16	PITA_000062185	CDS	PREDICTED: villin-2-like
NCED	Drought-related	Drought signaling	9-cis-epoxycarotenoid dioxygenase	C32562582_50107	0.15	NO	0.02			*uninformative
NCED	Drought-related	Drought signaling	9-cis-epoxycarotenoid dioxygenase	scaffold288624.4_568514	0.14	NO	0.01	PITA_000009955	CDS	PREDICTED: putative pentatricopeptide
NCED	Drought-related	Drought signaling	9-cis-epoxycarotenoid dioxygenase	scaffold351914_15990	0.15	NO	0.01	PITA_000080715	P3'RS	Serine carboxypeptidase isolog
NCED	Drought-related	Drought signaling	9-cis-epoxycarotenoid dioxygenase	scaffold360152_131666	0.16	YES	0.38	PITA_000041600	5'UTR	dihydroflavonol-4-reductase
NCED	Drought-related	Drought signaling	9-cis-epoxycarotenoid dioxygenase	scaffold360152_84296	0.17	NO	0.19	PITA_000041599	intron	serine carboxypeptidase S10 family protein
NCED	Drought-related	Drought signaling	9-cis-epoxycarotenoid dioxygenase	scaffold381187.1_77331	0.13	NO	0.02			*transmembrane protein (DUF616)
NCED	Drought-related	Drought signaling	9-cis-epoxycarotenoid dioxygenase	scaffold387130_237497	0.13	NO	0.01	PITA_000021307	CDS	PREDICTED: heat shock protein 83-like isoform 2
NCED	Drought-related	Drought signaling	9-cis-epoxycarotenoid dioxygenase	scaffold400008_98901	0.15	NO	0.06	PITA_000015102	CDS	cytochrome P450 734A1
NCED	Drought-related	Drought signaling	9-cis-epoxycarotenoid dioxygenase	scaffold456766_122010	0.19	NO	0.01	PITA_000036264	intron	peroxygenase 2
NCED	Drought-related	Drought signaling	9-cis-epoxycarotenoid dioxygenase	scaffold499727_85310	0.17	NO	0.23			*uninformative
NCED	Drought-related	Drought signaling	9-cis-epoxycarotenoid dioxygenase	scaffold506397_17855	0.17	NO	0.02	PITA_000063949	P5'RS	PREDICTED: 14-3-3-like protein-like
NCED	Drought-related	Drought signaling	9-cis-epoxycarotenoid dioxygenase	scaffold545474.2_5189	0.13	NO	0.03	PITA_000043919	intron	not_annotated
NCED	Drought-related	Drought signaling	9-cis-epoxycarotenoid dioxygenase	scaffold576391_20949	0.19	NO	0.01	PITA_000063006	CDS	L-type lectin-domain containing receptor kinase
NCED	Drought-related	Drought signaling	9-cis-epoxycarotenoid dioxygenase	scaffold592734.3_67301	0.21	NO	0.01	PITA_000047923	CDS	PREDICTED: L-type lectin-domain containing
NCED	Drought-related	Drought signaling	9-cis-epoxycarotenoid dioxygenase	scaffold59606.1_30270	0.13	NO	0.01	PITA_000064729	intron	laccase 17
NCED	Drought-related	Drought signaling	9-cis-epoxycarotenoid dioxygenase	scaffold6207.2_41125	0.13	NO	0.01	PITA_000069251	CDS	PREDICTED: probable leucine-rich repeat
NCED	Drought-related	Drought signaling	9-cis-epoxycarotenoid dioxygenase	scaffold686529_327	0.17	NO	0.02			*pentatricopeptide repeat-containing family protein
NCED	Drought-related	Drought signaling	9-cis-epoxycarotenoid dioxygenase	scaffold69988_7043	0.14	NO	0.01			*probable nucleoredoxin 1
NCED	Drought-related	Drought signaling	9-cis-epoxycarotenoid dioxygenase	scaffold7201.2_64213	0.16	NO	0.01	PITA_000029216	CDS	caleosin 3
NCED	Drought-related	Drought signaling	9-cis-epoxycarotenoid dioxygenase	scaffold740375_39444	0.15	NO	0.01	PITA_000058120	CDS	PREDICTED: phosphate transporter PHO1 homolog 1
NCED	Drought-related	Drought signaling	9-cis-epoxycarotenoid dioxygenase	scaffold746867.2_21790	0.16	NO	0.01	PITA_000086271	CDS	PREDICTED: probable serine/threonine-protein
NCED	Drought-related	Drought signaling	9-cis-epoxycarotenoid dioxygenase	scaffold765772_16221	0.17	YES	0.48			*endo-1,4-beta-glucanase B4
NCED	Drought-related	Drought signaling	9-cis-epoxycarotenoid dioxygenase	scaffold765772_47450	0.13	YES	0.48	PITA_000058563	P3'RS	not_annotated
NCED	Drought-related	Drought signaling	9-cis-epoxycarotenoid dioxygenase	scaffold798357_929	0.13	NO	0.02			*sulfite oxidase
NCED	Drought-related	Drought signaling	9-cis-epoxycarotenoid dioxygenase	scaffold799261_13591	0.2	NO	0.03	PITA_000091518	CDS	Os09g0517700
NCED	Drought-related	Drought signaling	9-cis-epoxycarotenoid dioxygenase	scaffold804597.2_171594	0.15	NO	0.01	PITA_000034244	CDS	PREDICTED: aluminum-activated malate transporter
NCED	Drought-related	Drought signaling	9-cis-epoxycarotenoid dioxygenase	scaffold845253_1432	0.15	NO	0.01			*concanavalin A-like lectin protein
NCED	Drought-related	Drought signaling	9-cis-epoxycarotenoid dioxygenase	scaffold849303_43365	0.17	NO	0.02	PITA_000041110	CDS	uninformative
NCED	Drought-related	Drought signaling	9-cis-epoxycarotenoid dioxygenase	scaffold874949_33954	0.15	NO	0.02	PITA_000044933	CDS	Glucan endo-1,3-beta-glucosidase precursor,
NCED	Drought-related	Drought signaling	9-cis-epoxycarotenoid dioxygenase	scaffold877058_73274	0.18	NO	0.01	PITA_000035202	CDS	PREDICTED: chaperone protein ClpB1-like
NCED	Drought-related	Drought signaling	9-cis-epoxycarotenoid dioxygenase	scaffold880536_13279	0.17	NO	0.02	PITA_000068161	P3'RS	PREDICTED: 60S ribosomal protein L7a
NCED	Drought-related	Drought signaling	9-cis-epoxycarotenoid dioxygenase	scaffold881670_7727	0.13	NO	0.01	PITA_000087653	CDS	not_annotated
NCED	Drought-related	Drought signaling	9-cis-epoxycarotenoid dioxygenase	scaffold888754.1_6016	0.17	NO	0.02			*BRH1
NCED	Drought-related	Drought signaling	9-cis-epoxycarotenoid dioxygenase	scaffold888950.1_15269	0.14	NO	0.01			*DNA polymerase (mitochondrion)
NCED	Drought-related	Drought signaling	9-cis-epoxycarotenoid dioxygenase	scaffold899738.1_21728	0.16	NO	0.01	PITA_000087085	CDS	transferase, transferring glycosyl groups,
NCED	Drought-related	Drought signaling	9-cis-epoxycarotenoid dioxygenase	scaffold90197.4_75008	0.19	NO	0.15	PITA_000061744	CDS	uninformative
NCED	Drought-related	Drought signaling	9-cis-epoxycarotenoid dioxygenase	scaffold902434_118973	0.19	NO	0.01	PITA_000042559	CDS	PREDICTED: U-box domain-containing protein 34-like
NCED	Drought-related	Drought signaling	9-cis-epoxycarotenoid dioxygenase	scaffold902635.2_44731	0.17	NO	0.02	PITA_000059651	intron	PREDICTED: homeobox-leucine zipper protein
NCED	Drought-related	Drought signaling	9-cis-epoxycarotenoid dioxygenase	scaffold90717.2_21055	0.15	NO	0.02	PITA_000079915	CDS	abscisic acid receptor PYR1
NCED	Drought-related	Drought signaling	9-cis-epoxycarotenoid dioxygenase	tscaffold1060_405713	0.24	NO	0.12	PITA_000003331	CDS	PREDICTED: probable pectinesterase 53-like,
NCED	Drought-related	Drought signaling	9-cis-epoxycarotenoid dioxygenase	tscaffold1117_2601515	0.16	NO	0.01	PITA_000001591	CDS	PREDICTED: cysteine-rich receptor-like protein
NCED	Drought-related	Drought signaling	9-cis-epoxycarotenoid dioxygenase	tscaffold1382_349741	0.16	NO	0.12			*SAC3/GANP family protein
NCED	Drought-related	Drought signaling	9-cis-epoxycarotenoid dioxygenase	tscaffold3149_1471312	0.14	NO	0.01			*photoassimilate-responsive protein PAR-like protein
NCED	Drought-related	Drought signaling	9-cis-epoxycarotenoid dioxygenase	tscaffold3185_133047	0.17	NO	0.01			*kinase family protein
NCED	Drought-related	Drought signaling	9-cis-epoxycarotenoid dioxygenase	tscaffold3648_168448	0.15	NO	0.03	PITA_000026496	CDS	Protein grpE, putative
NCED	Drought-related	Drought signaling	9-cis-epoxycarotenoid dioxygenase	tscaffold3779_8610	0.13	NO	0.01			*accase
NCED	Drought-related	Drought signaling	9-cis-epoxycarotenoid dioxygenase	tscaffold3911_377	0.15	NO	0.02			*Cytochrome P450 CYP736B12
NCED	Drought-related	Drought signaling	9-cis-epoxycarotenoid dioxygenase	tscaffold4295_448511	0.14	NO	0.02			*At3g11000
NCED	Drought-related	Drought signaling	9-cis-epoxycarotenoid dioxygenase	tscaffold4954_18976	0.13	NO	0.02	PITA_000025831	CDS	PREDICTED: L-ascorbate oxidase-like
NCED	Drought-related	Drought signaling	9-cis-epoxycarotenoid dioxygenase	tscaffold5093_216	0.14	NO	0.01			*leucine rich repeat protein, putative
NCED	Drought-related	Drought signaling	9-cis-epoxycarotenoid dioxygenase	tscaffold5353_239408	0.14	NO	0.01	PITA_000005309	CDS	homeobox protein knotted-1, putative
NCED	Drought-related	Drought signaling	9-cis-epoxycarotenoid dioxygenase	tscaffold5422_117898	0.13	NO	0.01	PITA_000040969	CDS	PREDICTED: laccase-17-like
NCED	Drought-related	Drought signaling	9-cis-epoxycarotenoid dioxygenase	tscaffold5546_447295	0.19	NO	0.17			*SUS2
NCED	Drought-related	Drought signaling	9-cis-epoxycarotenoid dioxygenase	tscaffold5656_774249	0.15	NO	0.01	PITA_000003739	CDS	PREDICTED: probable E3 ubiquitin-protein ligase
NCED	Drought-related	Drought signaling	9-cis-epoxycarotenoid dioxygenase	tscaffold5801_102476	0.16	NO	0.24			*Lipase 2, partial
NCED	Drought-related	Drought signaling	9-cis-epoxycarotenoid dioxygenase	tscaffold598_49612	0.13	NO	0.05	PITAhm_002813	CDS	PREDICTED: pleiotropic drug resistance protein 6
NCED	Drought-related	Drought signaling	9-cis-epoxycarotenoid dioxygenase	tscaffold5995_12084	0.19	NO	0.01			*caleosin-related family protein
NCED	Drought-related	Drought signaling	9-cis-epoxycarotenoid dioxygenase	tscaffold7023_138277	0.16	NO	0.05	PITAhm_002437	CDS	PREDICTED: probable inactive purple acid
NCED	Drought-related	Drought signaling	9-cis-epoxycarotenoid dioxygenase	tscaffold747_24585	0.15	NO	0.01	PITAhm_001325	CDS	PREDICTED: serine/threonine-protein kinase CDL1
NCED	Drought-related	Drought signaling	9-cis-epoxycarotenoid dioxygenase	tscaffold7752_188476	0.15	NO	0.12	PITAhm_002451	intron	PREDICTED: calcium-dependent protein kinase 3-like
NCED	Drought-related	Drought signaling	9-cis-epoxycarotenoid dioxygenase	tscaffold7752_307810	0.16	NO	0.11	PITAhm_002451	intron	PREDICTED: calcium-dependent protein kinase 3-like
NCED	Drought-related	Drought signaling	9-cis-epoxycarotenoid dioxygenase	tscaffold8494_634650	0.19	NO	0.1			*uninformative
PtAN1	Drought-related	Drought signaling		C32530214_24575	0.13	NO	0.02	PITA_000054693	CDS	uninformative
PtAN1	Drought-related	Drought signaling		scaffold900066.2_2299	0.16	NO	0.03	PITA_000061043	5'UTR	PREDICTED: LOW QUALITY PROTEIN: pleiotropic drug
PtAN1	Drought-related	Drought signaling		tscaffold441_423026	0.15	NO	0.02			*uninformative
PtAN1	Drought-related	Drought signaling		tscaffold5056_70456	0.13	NO	0.04			*glutamate decarboxylase
RPK1	Drought-related	Drought signaling		C25489188_190	0.15	NO	0.03			*uninformative
RPK1	Drought-related	Drought signaling		C26046004_184	0.16	NO	0.03			*uninformative
RPK1	Drought-related	Drought signaling		C31809480_3909	0.15	NO	0.01	PITA_000095942	intron	not_annotated
RPK1	Drought-related	Drought signaling		C32517346_44666	0.16	NO	0.02	PITA_000058387	intron	PREDICTED: probable L-ascorbate peroxidase 6,
RPK1	Drought-related	Drought signaling		scaffold655068_38884	0.15	NO	0.05	PITA_000040205	P5'RS	uninformative
RPK1	Drought-related	Drought signaling		scaffold717648_222135	0.13	NO	0.03	PITA_000024808	CDS	uninformative
RPK1	Drought-related	Drought signaling		scaffold780239.1_139637	0.15	NO	0.01	PITA_000038579	CDS	Os07g0100800
RPK1	Drought-related	Drought signaling		scaffold799261_13591	0.12	NO	0.03	PITA_000091518	CDS	Os09g0517700
RPK1	Drought-related	Drought signaling		scaffold815572.1_420	0.15	NO	0.02	PITA_000078922	CDS	PREDICTED: subtilisin-like protease-like
RPK1	Drought-related	Drought signaling		tscaffold6642_165502	0.13	NO	0.01	PITA_000023530	CDS	transaldolase 2
RPK1	Drought-related	Drought signaling		tscaffold6950_97800	0.12	NO	0.02	PITAhm_002103	intron	uninformative
RPK1	Drought-related	Drought signaling		tscaffold7237_81879	0.17	NO	0.02	PITA_000048898	CDS	PREDICTED: TMV resistance protein N
RPK1	Drought-related	Drought signaling		tscaffold8193_69949	0.16	NO	0.02	PITA_000024852	P3'RS	uninformative
RPK1	Drought-related	Drought signaling		tscaffold8193_79785	0.13	NO	0.02	PITA_000024854	CDS	PREDICTED: WD repeat-containing protein 76
RPK1	Drought-related	Drought signaling		tscaffold8401_260208	0.16	NO	0.02	PITA_000019699	CDS	Os09g0252800
ATAF-1	Drought-related	Drought-responsive transcription factor		C17631075_89	0.31	NO	0.01			*uninformative
ATAF-1	Drought-related	Drought-responsive transcription factor		C25503300_166	0.28	NO	0.1			*pentatricopeptide repeat-containing family protein
ATAF-1	Drought-related	Drought-responsive transcription factor		C27074060_197	0.31	NO	0.02			*PQ-loop repeat family protein
ATAF-1	Drought-related	Drought-responsive transcription factor		C29987986_508	0.31	NO	0.01			*protein SENSITIVITY TO RED LIGHT REDUCED 1
ATAF-1	Drought-related	Drought-responsive transcription factor		C31275222_604	0.28	NO	0.06			*pinoresinol-lariciresinol reductase
ATAF-1	Drought-related	Drought-responsive transcription factor		C31450550_1406	0.29	NO	0.17			*40S ribosomal protein S17
ATAF-1	Drought-related	Drought-responsive transcription factor		C31451828_736	0.28	NO	0.1			*polyadenylate-binding protein 5
ATAF-1	Drought-related	Drought-responsive transcription factor		C31880582_3559	0.34	NO	0.13	PITA_000094703	CDS	PREDICTED: probable inositol transporter 2-like
ATAF-1	Drought-related	Drought-responsive transcription factor		C32095964_9657	0.28	NO	0.03	PITA_000089101	intron	PREDICTED: laccase-17-like
ATAF-1	Drought-related	Drought-responsive transcription factor		C32101852_5207	0.31	NO	0.01	PITA_000088922	CDS	PREDICTED: wall-associated receptor kinase-like 14
ATAF-1	Drought-related	Drought-responsive transcription factor		C32126512_10138	0.31	NO	0.01	PITA_000088025	intron	PREDICTED: probable mediator of RNA polymerase II
ATAF-1	Drought-related	Drought-responsive transcription factor		C32206712_14378	0.31	NO	0.02	PITA_000084933	intron	Myrosinase-binding protein-like protein
ATAF-1	Drought-related	Drought-responsive transcription factor		C32225322_913	0.31	NO	0.01	PITA_000084059	CDS	PREDICTED: PHD finger protein ALFIN-LIKE 5 isoform
ATAF-1	Drought-related	Drought-responsive transcription factor		C32385338_4467	0.31	NO	0.01	PITA_000075456	CDS	GDSL esterase/lipase
ATAF-1	Drought-related	Drought-responsive transcription factor		C32511464_43552	0.31	NO	0.01	PITA_000059768	intron	PREDICTED: guanine nucleotide-binding protein-like
ATAF-1	Drought-related	Drought-responsive transcription factor		C32533192_93059	0.28	YES	0.47	PITA_000053620	CDS	uninformative
ATAF-1	Drought-related	Drought-responsive transcription factor		C32562666_110849	0.28	NO	0.05	PITA_000036164	3'UTR	tetraspanin2
ATAF-1	Drought-related	Drought-responsive transcription factor		C32566578_139869	0.29	NO	0.04	PITA_000030641	intron	not_annotated
ATAF-1	Drought-related	Drought-responsive transcription factor		C32566578_89287	0.29	NO	0.03	PITA_000030638	intron	not_annotated
ATAF-1	Drought-related	Drought-responsive transcription factor		scaffold103198.2_34214	0.28	NO	0.03			*uninformative
ATAF-1	Drought-related	Drought-responsive transcription factor		scaffold137825_3622	0.31	NO	0.03			*uninformative
ATAF-1	Drought-related	Drought-responsive transcription factor		scaffold148785.3_43877	0.29	NO	0.15	PITA_000018550	CDS	PREDICTED: homeobox-leucine zipper protein HOX11
ATAF-1	Drought-related	Drought-responsive transcription factor		scaffold162921_50280	0.28	YES	0.25	PITA_000062877	intron	pentatricopeptide repeat-containing protein
ATAF-1	Drought-related	Drought-responsive transcription factor		scaffold179894_28734	0.31	NO	0.02	PITA_000074842	3'UTR	PREDICTED: bidirectional sugar transporter
ATAF-1	Drought-related	Drought-responsive transcription factor		scaffold189278_295090	0.31	NO	0.01	PITA_000019027	intron	PREDICTED: heat stress transcription factor
ATAF-1	Drought-related	Drought-responsive transcription factor		scaffold195571.1_43779	0.31	NO	0.01			*F6N18.1
ATAF-1	Drought-related	Drought-responsive transcription factor		scaffold195571.5_16807	0.31	NO	0.01			*leukocyte immunoglobulin-like receptor family A protein
ATAF-1	Drought-related	Drought-responsive transcription factor		scaffold202109_286	0.28	NO	0.12	PITA_000043702	CDS	PREDICTED: pentatricopeptide repeat-containing
ATAF-1	Drought-related	Drought-responsive transcription factor		scaffold207198_20520	0.31	NO	0.01	PITA_000041726	CDS	Cellulose synthase A catalytic subunit 6
ATAF-1	Drought-related	Drought-responsive transcription factor		scaffold27614.1_18640	0.31	NO	0.02	PITA_000068327	intron	PREDICTED: probable acyl-activating enzyme 1
ATAF-1	Drought-related	Drought-responsive transcription factor		scaffold296295.2_72185	0.28	NO	0.08	PITA_000048989	CDS	PREDICTED: pentatricopeptide repeat-containing
ATAF-1	Drought-related	Drought-responsive transcription factor		scaffold297220_52495	0.28	NO	0.03	PITA_000034468	CDS	cytochrome b245 beta chain homolog RbohAp108
ATAF-1	Drought-related	Drought-responsive transcription factor		scaffold311660_4748	0.29	NO	0.02	PITA_000095652	P5'RS	not_annotated
ATAF-1	Drought-related	Drought-responsive transcription factor		scaffold329907.2_40085	0.29	NO	0.08	PITA_000076896	intron	PREDICTED: probable copper-transporting ATPase
ATAF-1	Drought-related	Drought-responsive transcription factor		scaffold343479_46593	0.31	NO	0.01	PITA_000020469	CDS	PREDICTED: transcription factor bHLH120-like
ATAF-1	Drought-related	Drought-responsive transcription factor		scaffold381742_328900	0.28	NO	0.03	PITA_000018379	CDS	PREDICTED: ethylene-responsive transcription
ATAF-1	Drought-related	Drought-responsive transcription factor		scaffold406191.1_34526	0.28	YES	0.21	PITA_000070639	CDS	heat shock 22K family protein
ATAF-1	Drought-related	Drought-responsive transcription factor		scaffold423393_11828	0.31	NO	0.01	PITA_000071835	CDS	not_annotated
ATAF-1	Drought-related	Drought-responsive transcription factor		scaffold429437_57838	0.31	NO	0.01			*villin 2
ATAF-1	Drought-related	Drought-responsive transcription factor		scaffold44458_226441	0.31	NO	0.01	PITA_000027082	CDS	PREDICTED: disease resistance protein RPM1-like
ATAF-1	Drought-related	Drought-responsive transcription factor		scaffold448726_202983	0.29	NO	0.01			*DNA polymerase (mitochondrion)
ATAF-1	Drought-related	Drought-responsive transcription factor		scaffold451701.1_14191	0.28	NO	0.05			*uninformative
ATAF-1	Drought-related	Drought-responsive transcription factor		scaffold452195_27866	0.31	NO	0.01	PITA_000079940	CDS	PREDICTED: DNA topoisomerase 2
ATAF-1	Drought-related	Drought-responsive transcription factor		scaffold45708.1_11303	0.29	YES	0.47			*uninformative
ATAF-1	Drought-related	Drought-responsive transcription factor		scaffold46198.2_255696	0.31	NO	0.01			*copia-like polyprotein
ATAF-1	Drought-related	Drought-responsive transcription factor		scaffold463075_199717	0.31	NO	0.03	PITA_000018574	intron	uninformative
ATAF-1	Drought-related	Drought-responsive transcription factor		scaffold473698_144131	0.31	NO	0.01	PITA_000030131	CDS	Lactosylceramide 4-alpha-galactosyltransferase
ATAF-1	Drought-related	Drought-responsive transcription factor		scaffold476101_85398	0.29	NO	0.02			*uninformative
ATAF-1	Drought-related	Drought-responsive transcription factor		scaffold476101_93562	0.28	NO	0.02			*uninformative
ATAF-1	Drought-related	Drought-responsive transcription factor		scaffold484562_126127	0.28	NO	0.04	PITA_000036609	intron	PREDICTED: galactomannan galactosyltransferase
ATAF-1	Drought-related	Drought-responsive transcription factor		scaffold536076_38366	0.31	NO	0.01	PITA_000056077	P5'RS	PREDICTED: pleiotropic drug resistance protein
ATAF-1	Drought-related	Drought-responsive transcription factor		scaffold606725.1_113849	0.28	NO	0.04			*uninformative
ATAF-1	Drought-related	Drought-responsive transcription factor		scaffold607701.1_33817	0.29	NO	0.05	PITA_000066607	intron	uninformative
ATAF-1	Drought-related	Drought-responsive transcription factor		scaffold609278.2_26500	0.31	NO	0.01			*MC5
ATAF-1	Drought-related	Drought-responsive transcription factor		scaffold614420_62874	0.31	NO	0.01	PITA_000032268	CDS	glutamate decarboxylase 1
ATAF-1	Drought-related	Drought-responsive transcription factor		scaffold632031_57082	0.29	NO	0.11	PITA_000043095	CDS	receptor-like protein kinase HSL1
ATAF-1	Drought-related	Drought-responsive transcription factor		scaffold63767_3786	0.31	YES	0.5	PITA_000096272	P5'RS	actin
ATAF-1	Drought-related	Drought-responsive transcription factor		scaffold641790_161660	0.28	NO	0.05	PITA_000026450	intron	valine--tRNA ligase-like protein
ATAF-1	Drought-related	Drought-responsive transcription factor		scaffold644480_1014	0.31	NO	0.01			*CML42
ATAF-1	Drought-related	Drought-responsive transcription factor		scaffold645183.2_8889	0.28	NO	0.12			*SWEET1
ATAF-1	Drought-related	Drought-responsive transcription factor		scaffold654483_41318	0.31	NO	0.01	PITAhm_001785	intron	uninformative
ATAF-1	Drought-related	Drought-responsive transcription factor		scaffold676226_41163	0.28	YES	0.27	PITA_000065433	intron	TIR-NBS-LRR class disease resistance protein
ATAF-1	Drought-related	Drought-responsive transcription factor		scaffold682289_214048	0.28	YES	0.24	PITA_000027485	intron	PREDICTED: probable E3 ubiquitin-protein ligase
ATAF-1	Drought-related	Drought-responsive transcription factor		scaffold693997.1_29005	0.31	YES	0.5	PITA_000055992	intron	PREDICTED: GDSL esterase/lipase At1g74460-like
ATAF-1	Drought-related	Drought-responsive transcription factor		scaffold703311.2_23261	0.31	NO	0.04	PITA_000068985	intron	general substrate transporter-like protein
ATAF-1	Drought-related	Drought-responsive transcription factor		scaffold70657_32093	0.28	NO	0.04	PITA_000035921	intron	not_annotated
ATAF-1	Drought-related	Drought-responsive transcription factor		scaffold735351.1_13286	0.31	NO	0.01	PITA_000089164	CDS	uninformative
ATAF-1	Drought-related	Drought-responsive transcription factor		scaffold7356_179786	0.31	NO	0.02	PITA_000015934	CDS	oxidoreductase
ATAF-1	Drought-related	Drought-responsive transcription factor		scaffold738476_900	0.31	NO	0.01			*armadillo/beta-catenin repeat family protein
ATAF-1	Drought-related	Drought-responsive transcription factor		scaffold748423_141108	0.31	NO	0.01	PITA_000029824	CDS	uninformative
ATAF-1	Drought-related	Drought-responsive transcription factor		scaffold767482_361	0.31	NO	0.02			*sedoheptulose-bisphosphatase
ATAF-1	Drought-related	Drought-responsive transcription factor		scaffold798029.1_2133	0.34	NO	0.1			*endonuclease/exonuclease/phosphatase family protein
ATAF-1	Drought-related	Drought-responsive transcription factor		scaffold810644_2131	0.31	YES	0.5	PITA_000094887	CDS	uninformative
ATAF-1	Drought-related	Drought-responsive transcription factor		scaffold821151_91569	0.3	NO	0.05	PITA_000051985	CDS	pentatricopeptide repeat-containing protein,
ATAF-1	Drought-related	Drought-responsive transcription factor		scaffold821866_48362	0.34	NO	0.05	PITA_000017703	P3'RS	not_annotated
ATAF-1	Drought-related	Drought-responsive transcription factor		scaffold828754.2_16636	0.28	NO	0.04	PITA_000088227	3'UTR	not_annotated
ATAF-1	Drought-related	Drought-responsive transcription factor		scaffold832369_16631	0.31	NO	0.01	PITA_000040812	CDS	PREDICTED: phospholipase D beta 1-like
ATAF-1	Drought-related	Drought-responsive transcription factor		scaffold833746_241170	0.31	NO	0.01	PITA_000018619	CDS	PREDICTED: DNA helicase INO80-like
ATAF-1	Drought-related	Drought-responsive transcription factor		scaffold840945_91313	0.31	NO	0.02	PITA_000051923	P5'RS	PREDICTED: kinesin-4-like
ATAF-1	Drought-related	Drought-responsive transcription factor		scaffold844094.1_5034	0.31	NO	0.01			*NBS/LRR, partial
ATAF-1	Drought-related	Drought-responsive transcription factor		scaffold844830.1_45638	0.31	NO	0.01	PITA_000066120	CDS	PREDICTED: LRR receptor-like
ATAF-1	Drought-related	Drought-responsive transcription factor		scaffold845535_2654	0.31	YES	0.5			*uninformative
ATAF-1	Drought-related	Drought-responsive transcription factor		scaffold846803_10781	0.29	NO	0.06	PITA_000086003	intron	putative TIR-NBS-LRR class disease resistance
ATAF-1	Drought-related	Drought-responsive transcription factor		scaffold850532_11218	0.29	NO	0.12	PITA_000081665	intron	PREDICTED: L-ascorbate oxidase homolog
ATAF-1	Drought-related	Drought-responsive transcription factor		scaffold850764_25968	0.28	NO	0.07	PITA_000060691	CDS	not_annotated
ATAF-1	Drought-related	Drought-responsive transcription factor		scaffold866856_204579	0.35	NO	0.08	PITA_000021335	P3'RS	not_annotated
ATAF-1	Drought-related	Drought-responsive transcription factor		scaffold875916_18455	0.28	NO	0.03	PITA_000058732	CDS	synaptotagmin protein, putative
ATAF-1	Drought-related	Drought-responsive transcription factor		scaffold894270_12206	0.28	NO	0.02	PITA_000037484	CDS	RSH3 (RelA/SpoT homolog)
ATAF-1	Drought-related	Drought-responsive transcription factor		scaffold894770_95766	0.29	NO	0.05	PITA_000052450	CDS	PREDICTED: alpha-dioxygenase 1-like
ATAF-1	Drought-related	Drought-responsive transcription factor		scaffold896100_96888	0.31	NO	0.01	PITA_000053317	P5'RS	PREDICTED: probable ubiquitin-conjugating enzyme
ATAF-1	Drought-related	Drought-responsive transcription factor		scaffold896703_24041	0.31	NO	0.01	PITA_000077249	CDS	adenosylhomocysteinase 2
ATAF-1	Drought-related	Drought-responsive transcription factor		scaffold897812_35137	0.31	NO	0.03			*uninformative
ATAF-1	Drought-related	Drought-responsive transcription factor		scaffold900302.1_12557	0.28	YES	0.46	PITA_000086102	CDS	PREDICTED: putative phospholipid-transporting
ATAF-1	Drought-related	Drought-responsive transcription factor		scaffold901755_40304	0.31	NO	0.01	PITA_000052513	intron	major facilitator protein
ATAF-1	Drought-related	Drought-responsive transcription factor		scaffold902827_38549	0.31	NO	0.01	PITA_000057262	P5'RS	PREDICTED: MLO protein homolog 1-like
ATAF-1	Drought-related	Drought-responsive transcription factor		tscaffold1318_81487	0.31	NO	0.01	PITAhm_000939	P3'RS	PREDICTED: heavy metal-associated isoprenylated
ATAF-1	Drought-related	Drought-responsive transcription factor		tscaffold1547_1301040	0.35	NO	0.04	PITA_000001347	CDS	prephenate dehydrogenase family protein
ATAF-1	Drought-related	Drought-responsive transcription factor		tscaffold1741_244982	0.28	NO	0.01			*pentatricopeptide repeat-containing family protein
ATAF-1	Drought-related	Drought-responsive transcription factor		tscaffold1839_45509	0.31	NO	0.01			*ammonium transporter 1.3
ATAF-1	Drought-related	Drought-responsive transcription factor		tscaffold2183_83848	0.31	NO	0.01	PITAhm_001264	P5'RS	PREDICTED: beta-galactosidase 8-like
ATAF-1	Drought-related	Drought-responsive transcription factor		tscaffold2392_32773	0.31	NO	0.01	PITA_000055503	CDS	seed specific protein Bn15D17A
ATAF-1	Drought-related	Drought-responsive transcription factor		tscaffold2392_53775	0.31	NO	0.01	PITA_000055503	CDS	seed specific protein Bn15D17A
ATAF-1	Drought-related	Drought-responsive transcription factor		tscaffold2404_2374771	0.3	NO	0.02	PITA_000000053	intron	SET domain protein
ATAF-1	Drought-related	Drought-responsive transcription factor		tscaffold2629_323067	0.31	NO	0.01			*uninformative
ATAF-1	Drought-related	Drought-responsive transcription factor		tscaffold2710_220694	0.31	NO	0.01			*ribosomal RNA processing Brix domain protein
ATAF-1	Drought-related	Drought-responsive transcription factor		tscaffold2754_161358	0.29	NO	0.05	PITA_000004981	3'UTR	lipase class 3 family protein / disease resistance
ATAF-1	Drought-related	Drought-responsive transcription factor		tscaffold2867_628232	0.31	NO	0.01	PITA_000004364	CDS	probable inactive poly
ATAF-1	Drought-related	Drought-responsive transcription factor		tscaffold2867_651263	0.31	NO	0.01	PITA_000004366	CDS	uninformative
ATAF-1	Drought-related	Drought-responsive transcription factor		tscaffold2867_755157	0.31	NO	0.01			*pentatricopeptide repeat (PPR) superfamily protein
ATAF-1	Drought-related	Drought-responsive transcription factor		tscaffold3001_126968	0.31	NO	0.01			*NAP3
ATAF-1	Drought-related	Drought-responsive transcription factor		tscaffold3029_653997	0.29	NO	0.01	PITA_000006905	intron	not_annotated
ATAF-1	Drought-related	Drought-responsive transcription factor		tscaffold3054_12657	0.28	NO	0.1	PITA_000026361	CDS	PREDICTED: TMV resistance protein N-like isoform
ATAF-1	Drought-related	Drought-responsive transcription factor		tscaffold3345_524256	0.31	NO	0.01	PITAhm_002989	CDS	PREDICTED: DEAD-box ATP-dependent RNA helicase
ATAF-1	Drought-related	Drought-responsive transcription factor		tscaffold3494_281184	0.31	NO	0.03	PITA_000012035	CDS	PREDICTED: probable LRR receptor-like
ATAF-1	Drought-related	Drought-responsive transcription factor		tscaffold3540_108972	0.31	NO	0.01			*putative disease resistance protein
ATAF-1	Drought-related	Drought-responsive transcription factor		tscaffold3662_105822	0.3	NO	0.02	PITA_000045214	P5'RS	PREDICTED: pentatricopeptide repeat-containing
ATAF-1	Drought-related	Drought-responsive transcription factor		tscaffold4064_29470	0.29	YES	0.3			*kinase family protein
ATAF-1	Drought-related	Drought-responsive transcription factor		tscaffold4373_652531	0.28	NO	0.03	PITAhm_000313	intron	uninformative
ATAF-1	Drought-related	Drought-responsive transcription factor		tscaffold4671_506313	0.28	NO	0.08	PITAhm_003145	intron	gene=PITAhm_003145
ATAF-1	Drought-related	Drought-responsive transcription factor		tscaffold4805_180284	0.31	NO	0.01			*NBS-LRR type disease resistance protein
ATAF-1	Drought-related	Drought-responsive transcription factor		tscaffold4820_189403	0.29	NO	0.03	PITAhm_001056	intron	Os06g0127600
ATAF-1	Drought-related	Drought-responsive transcription factor		tscaffold5009_75313	0.31	NO	0.02	PITA_000032384	CDS	oxidoreductase
ATAF-1	Drought-related	Drought-responsive transcription factor		tscaffold5090_43232	0.31	NO	0.01	PITA_000056965	intron	Xylem serine proteinase 1 precursor, putative
ATAF-1	Drought-related	Drought-responsive transcription factor		tscaffold516_90677	0.29	NO	0.07	PITA_000035653	CDS	catalytic, putative
ATAF-1	Drought-related	Drought-responsive transcription factor		tscaffold5392_652725	0.29	NO	0.01	PITA_000005966	CDS	uninformative
ATAF-1	Drought-related	Drought-responsive transcription factor		tscaffold5528_408540	0.31	NO	0.02			*galactosyltransferase family potein
ATAF-1	Drought-related	Drought-responsive transcription factor		tscaffold555_8244	0.31	NO	0.01			*NAC domain protein, partial
ATAF-1	Drought-related	Drought-responsive transcription factor		tscaffold5603_109904	0.28	NO	0.09	PITA_000041902	CDS	uninformative
ATAF-1	Drought-related	Drought-responsive transcription factor		tscaffold5628_134757	0.29	NO	0.02	PITA_000030291	CDS	PREDICTED: probable alpha-amylase 2-like
ATAF-1	Drought-related	Drought-responsive transcription factor		tscaffold5628_84353	0.29	NO	0.01			*putative retroelement pol polyprotein
ATAF-1	Drought-related	Drought-responsive transcription factor		tscaffold5754_60693	0.31	NO	0.01			*putative flavanone 3-dioxygenase
ATAF-1	Drought-related	Drought-responsive transcription factor		tscaffold5967_355315	0.27	NO	0.01			*uninformative
ATAF-1	Drought-related	Drought-responsive transcription factor		tscaffold6782_158913	0.29	NO	0.01	PITA_000030955	CDS	PREDICTED: 40S ribosomal protein S14-like
ATAF-1	Drought-related	Drought-responsive transcription factor		tscaffold7243_134030	0.27	YES	0.49	PITA_000036772	CDS	UDP-glucuronyltransferase-like protein
ATAF-1	Drought-related	Drought-responsive transcription factor		tscaffold7622_862615	0.29	NO	0.07	PITA_000003040	P5'RS	enhanced disease susceptibility 1 protein
ATAF-1	Drought-related	Drought-responsive transcription factor		tscaffold7951_168276	0.27	YES	0.5	PITAhm_002069	CDS	PREDICTED: protein TRANSPARENT TESTA 12-like
ATAF-1	Drought-related	Drought-responsive transcription factor		tscaffold8669_520492	0.28	NO	0.05	PITA_000006931	intron	PREDICTED: chloride channel protein CLC-d isoform
ATAF-1	Drought-related	Drought-responsive transcription factor		tscaffold920_77317	0.29	NO	0.17	PITA_000027942	CDS	carboxyesterase 18
bZIP	Drought-related	Drought-responsive transcription factor		C31306966_1290	0.14	NO	0.02			*putative sucrose synthase, partial
bZIP	Drought-related	Drought-responsive transcription factor		scaffold342856.2_22960	0.11	NO	0.06	PITA_000065095	CDS	PREDICTED: pentatricopeptide repeat-containing
bZIP	Drought-related	Drought-responsive transcription factor		scaffold407986_113949	0.13	NO	0.02	PITA_000040587	P5'RS	Pentatricopeptide repeat-containing protein
bZIP	Drought-related	Drought-responsive transcription factor		scaffold815096_5981	0.13	NO	0.02			*pentatricopeptide repeat protein, partial
bZIP	Drought-related	Drought-responsive transcription factor		tscaffold4276_4777	0.11	NO	0.02	PITA_000046003	P3'RS	PREDICTED: benzyl alcohol
HDZ32	Drought-related	Drought-responsive transcription factor		C29991022_602	0.14	NO	0.01			*RNA helicase
HDZ32	Drought-related	Drought-responsive transcription factor		scaffold321407_46060	0.13	NO	0.01	PITA_000069343	CDS	PREDICTED: TBC1 domain family member CG11727-like
HDZ32	Drought-related	Drought-responsive transcription factor		scaffold519302_35870	0.19	NO	0.11	PITA_000067416	P3'RS	uninformative
HDZ32	Drought-related	Drought-responsive transcription factor		scaffold665186.2_96938	0.14	NO	0.02	PITA_000026720	CDS	PREDICTED: small heat shock protein,
HDZ32	Drought-related	Drought-responsive transcription factor		scaffold799604.1_8624	0.17	NO	0.07			*transcription factor MYB30
HDZ32	Drought-related	Drought-responsive transcription factor		scaffold875687.2_126974	0.17	NO	0.08			*ubiquitin-specific protease 3
HDZ32	Drought-related	Drought-responsive transcription factor		scaffold877587_63528	0.15	NO	0.01	PITA_000064720	intron	PREDICTED: leucine-rich repeat receptor-like
HDZ32	Drought-related	Drought-responsive transcription factor		tscaffold3539_225325	0.17	NO	0.01			*uninformative
HDZ32	Drought-related	Drought-responsive transcription factor		tscaffold3539_286987	0.17	NO	0.01			*uninformative
HDZ32	Drought-related	Drought-responsive transcription factor		tscaffold8213_170569	0.16	NO	0.05			*RLT1
NAC1	Drought-related	Drought-responsive transcription factor		C30658742_305	0.15	NO	0.01			*SDD1 protein, partial
NAC1	Drought-related	Drought-responsive transcription factor		C30925852_3173	0.12	NO	0.02			*uninformative
NAC1	Drought-related	Drought-responsive transcription factor		C32267932_15399	0.17	NO	0.15	PITA_000081970	CDS	PREDICTED: cytochrome P450 71A1-like
NAC1	Drought-related	Drought-responsive transcription factor		scaffold134181_94427	0.16	NO	0.01	PITA_000040720	CDS	glutathione S-transferase DHAR3
NAC1	Drought-related	Drought-responsive transcription factor		scaffold401517_42618	0.15	NO	0.01	PITA_000057891	CDS	Xylem serine proteinase 1 precursor, putative
NAC1	Drought-related	Drought-responsive transcription factor		scaffold401517_48992	0.15	NO	0.01	PITA_000057891	CDS	Xylem serine proteinase 1 precursor, putative
NAC1	Drought-related	Drought-responsive transcription factor		scaffold401517_79722	0.15	NO	0.01	PITA_000057891	CDS	Xylem serine proteinase 1 precursor, putative
NAC1	Drought-related	Drought-responsive transcription factor		scaffold697848_150881	0.13	NO	0.01	PITA_000031699	intron	PREDICTED: pentatricopeptide repeat-containing
NAC1	Drought-related	Drought-responsive transcription factor		scaffold707644_45652	0.17	NO	0.01	PITA_000039196	CDS	abscisic acid receptor PYL2
NAC1	Drought-related	Drought-responsive transcription factor		scaffold893936.1_33343	0.15	NO	0.01	PITA_000036107	CDS	PREDICTED: PRA1 family protein B3-like
NAC1	Drought-related	Drought-responsive transcription factor		scaffold904390_66680	0.17	NO	0.02	PITA_000031977	CDS	alpha-amylase - like protein
NAC1	Drought-related	Drought-responsive transcription factor		tscaffold2200_78656	0.23	NO	0.02			*PLP2
NAC1	Drought-related	Drought-responsive transcription factor		tscaffold8401_260208	0.15	NO	0.02	PITA_000019699	CDS	Os09g0252800
PtMYB6	Drought-related	Drought-responsive transcription factor		scaffold544299.2_50000	0.12	NO	0.04	PITA_000024663	CDS	PREDICTED: zerumbone synthase
PtMYB6	Drought-related	Drought-responsive transcription factor		scaffold56493.4_13961	0.14	NO	0.06	PITA_000020232	CDS	Os09g0127800
PtMYB6	Drought-related	Drought-responsive transcription factor		scaffold791627_62898	0.15	NO	0.3	PITA_000058463	3'UTR	chlorophyllase 2
PtMYB6	Drought-related	Drought-responsive transcription factor		tscaffold4786_245229	0.13	NO	0.02	PITA_000021451	CDS	PREDICTED: putative peptide/nitrate transporter
PtMYB6	Drought-related	Drought-responsive transcription factor		tscaffold5926_20564	0.17	NO	0.02			*cinnamoyl-CoA reductase
PtMYB9	Drought-related	Drought-responsive transcription factor		scaffold154255_24589	0.13	NO	0.07	PITA_000006620	CDS	leucine-rich repeat transmembrane protein kinase
PtMYB9	Drought-related	Drought-responsive transcription factor		scaffold453714_57889	0.11	YES	0.35	PITA_000055167	CDS	tetratricopeptide repeat-containing protein
PtMYB9	Drought-related	Drought-responsive transcription factor		scaffold590007.2_24651	0.15	NO	0.45	PITA_000085560	P3'RS	major intrinsic protein, putative
PtMYB9	Drought-related	Drought-responsive transcription factor		scaffold715305_733679	0.13	NO	0.02	PITA_000005574	CDS	not_annotated
PtMYB9	Drought-related	Drought-responsive transcription factor		scaffold765900_3699	0.11	NO	0.09			*defensin 5.1
PtMYB9	Drought-related	Drought-responsive transcription factor		tscaffold8422_397572	0.13	YES	0.31	PITA_000011783	5'UTR	PREDICTED: protein Brevis radix-like 4-like
RAP2.1	Drought-related	Drought-responsive transcription factor		C26689356_265	0.48	NO	0.07			*kinase family protein
RAP2.1	Drought-related	Drought-responsive transcription factor		C27711202_327	0.47	NO	0.05			*clavata-like receptor
RAP2.1	Drought-related	Drought-responsive transcription factor		C28795428_204	0.47	NO	0.1			*myb family transcription factor family protein
RAP2.1	Drought-related	Drought-responsive transcription factor		C29427444_268	0.47	YES	0.27			*zinc finger family protein
RAP2.1	Drought-related	Drought-responsive transcription factor		C30150336_424	0.47	NO	0.11			*uninformative
RAP2.1	Drought-related	Drought-responsive transcription factor		C30687068_1900	0.47	NO	0.01			*uninformative
RAP2.1	Drought-related	Drought-responsive transcription factor		C31198124_4294	0.48	YES	0.37			*uninformative
RAP2.1	Drought-related	Drought-responsive transcription factor		C31316752_3438	0.47	NO	0.02			*HMG (high mobility group) box protein
RAP2.1	Drought-related	Drought-responsive transcription factor		C31514676_4209	0.47	NO	0.19			*S-locus lectin protein kinase family protein
RAP2.1	Drought-related	Drought-responsive transcription factor		C31640342_2472	0.48	NO	0.1			*FAD-binding domain-containing family protein
RAP2.1	Drought-related	Drought-responsive transcription factor		C31677358_4764	0.47	YES	0.5			*Cytochrome P450 CYP736B9
RAP2.1	Drought-related	Drought-responsive transcription factor		C31874302_988	0.47	YES	0.49	PITA_000094807	CDS	PREDICTED: probable protein phosphatase 2C 25-like
RAP2.1	Drought-related	Drought-responsive transcription factor		C31906332_632	0.47	YES	0.32			*Chain A family protein
RAP2.1	Drought-related	Drought-responsive transcription factor		C31967334_207	0.48	YES	0.3	PITA_000092744	CDS	uninformative
RAP2.1	Drought-related	Drought-responsive transcription factor		C32133696_13547	0.47	NO	0.01	PITA_000087777	3'UTR	CIII heat shock protein 17.4
RAP2.1	Drought-related	Drought-responsive transcription factor		C32155256_7444	0.48	NO	0.08	PITA_000087017	CDS	PREDICTED: cellulose synthase A catalytic subunit
RAP2.1	Drought-related	Drought-responsive transcription factor		C32253300_3123	0.49	NO	0.14	PITA_000082662	P5'RS	PREDICTED: cysteine-rich receptor-like protein
RAP2.1	Drought-related	Drought-responsive transcription factor		C32280222_15539	0.47	NO	0.03	PITA_000081323	CDS	PREDICTED: uncharacterized acetyltransferase
RAP2.1	Drought-related	Drought-responsive transcription factor		C32297546_8773	0.48	NO	0.06			*mRNA capping enzyme family protein
RAP2.1	Drought-related	Drought-responsive transcription factor		C32395528_13707	0.47	YES	0.5	PITA_000074708	CDS	cinnamate 4-hydroxylase, putative
RAP2.1	Drought-related	Drought-responsive transcription factor		C32419514_3046	0.47	NO	0.04	PITA_000072645	CDS	PREDICTED: peptidyl-prolyl cis-trans isomerase
RAP2.1	Drought-related	Drought-responsive transcription factor		C32465842_56568	0.48	YES	0.24	PITA_000067472	intron	PREDICTED: protein COBRA-like
RAP2.1	Drought-related	Drought-responsive transcription factor		C32545028_95722	0.47	NO	0.07	PITA_000048700	CDS	PREDICTED: bifunctional pinoresinol-lariciresinol
RAP2.1	Drought-related	Drought-responsive transcription factor		C32551078_23318	0.48	NO	0.04			*uninformative
RAP2.1	Drought-related	Drought-responsive transcription factor		C32569232_187127	0.5	NO	0.18	PITA_000025516	CDS	Os01g0816100
RAP2.1	Drought-related	Drought-responsive transcription factor		scaffold100387_34422	0.48	NO	0.03	PITA_000051005	3'UTR	not_annotated
RAP2.1	Drought-related	Drought-responsive transcription factor		scaffold112642.1_54590	0.47	NO	0.03	PITA_000070432	P5'RS	not_annotated
RAP2.1	Drought-related	Drought-responsive transcription factor		scaffold121118_24341	0.48	NO	0.06			*nodulin MtN3 family protein
RAP2.1	Drought-related	Drought-responsive transcription factor		scaffold130101_2115	0.47	YES	0.49	PITA_000090556	CDS	(-)-germacrene D synthase-like
RAP2.1	Drought-related	Drought-responsive transcription factor		scaffold132672.2_19571	0.47	NO	0.07	PITA_000051596	P3'RS	putative disease resistance protein
RAP2.1	Drought-related	Drought-responsive transcription factor		scaffold134546.4_28697	0.48	NO	0.12	PITA_000067614	CDS	PREDICTED: probable ubiquitin-conjugating enzyme
RAP2.1	Drought-related	Drought-responsive transcription factor		scaffold135338_126730	0.47	NO	0.01	PITA_000043492	CDS	nuclear transcription factor Y subunit C-2
RAP2.1	Drought-related	Drought-responsive transcription factor		scaffold170450_28999	0.48	NO	0.03	PITA_000070364	CDS	uninformative
RAP2.1	Drought-related	Drought-responsive transcription factor		scaffold18001_433576	0.47	NO	0.03	PITA_000014822	CDS	uninformative
RAP2.1	Drought-related	Drought-responsive transcription factor		scaffold191663_46015	0.47	NO	0.06			*uninformative
RAP2.1	Drought-related	Drought-responsive transcription factor		scaffold271587_72889	0.48	YES	0.45	5A_I12_VO_L_1830_T_43/53|m.43615	CDS	uninformative
RAP2.1	Drought-related	Drought-responsive transcription factor		scaffold304551_22693	0.48	NO	0.1	PITA_000070742	CDS	endo-beta-1,4-glucanase
RAP2.1	Drought-related	Drought-responsive transcription factor		scaffold359879_34190	0.47	NO	0.1	PITA_000044055	CDS	unknown
RAP2.1	Drought-related	Drought-responsive transcription factor		scaffold361618_16714	0.47	NO	0.09	PITA_000083297	CDS	PREDICTED: anaphase-promoting complex subunit
RAP2.1	Drought-related	Drought-responsive transcription factor		scaffold373610_31007	0.48	NO	0.03	PITA_000032787	P5'RS	snRNP core Sm protein Sm-X5-like protein
RAP2.1	Drought-related	Drought-responsive transcription factor		scaffold37559.1_7765	0.48	YES	0.25	PITA_000078553	CDS	PREDICTED: UDP-glycosyltransferase 92A1
RAP2.1	Drought-related	Drought-responsive transcription factor		scaffold4206.1_25878	0.47	NO	0.12	PITA_000079263	CDS	uninformative
RAP2.1	Drought-related	Drought-responsive transcription factor		scaffold447288_55335	0.47	NO	0.02	PITA_000068308	P3'RS	RNA-binding CRS1 / YhbY (CRM) domain protein
RAP2.1	Drought-related	Drought-responsive transcription factor		scaffold460179.1_5325	0.48	YES	0.23	PITA_000093543	P5'RS	PREDICTED: F-box protein At1g78280-like
RAP2.1	Drought-related	Drought-responsive transcription factor		scaffold476200.2_48090	0.48	NO	0.17	PITA_000065089	CDS	CBL-interacting protein kinase 16
RAP2.1	Drought-related	Drought-responsive transcription factor		scaffold497547.2_38885	0.47	NO	0.17	PITA_000071196	CDS	PREDICTED: laccase-6
RAP2.1	Drought-related	Drought-responsive transcription factor		scaffold500583.2_17060	0.47	NO	0.02			*uninformative
RAP2.1	Drought-related	Drought-responsive transcription factor		scaffold504609.1_9449	0.47	NO	0.11	PITA_000085701	CDS	PREDICTED: zinc finger protein MAGPIE-like isoform
RAP2.1	Drought-related	Drought-responsive transcription factor		scaffold51019_70011	0.48	NO	0.07	PITA_000023905	CDS	endo-1,4-beta-glucanase, putative
RAP2.1	Drought-related	Drought-responsive transcription factor		scaffold520027_79216	0.47	YES	0.19	PITA_000041042	CDS	gulonolactone oxidase, putative
RAP2.1	Drought-related	Drought-responsive transcription factor		scaffold523170.2_45912	0.48	YES	0.2	PITA_000042066	CDS	peptidyl-prolyl cis-trans isomerase CYP19-2
RAP2.1	Drought-related	Drought-responsive transcription factor		scaffold540217_15802	0.48	NO	0.03	PITA_000067977	P3'RS	uninformative
RAP2.1	Drought-related	Drought-responsive transcription factor		scaffold541564_3863	0.47	NO	0.03	PITA_000059211	CDS	not_annotated
RAP2.1	Drought-related	Drought-responsive transcription factor		scaffold544637_28723	0.47	YES	0.33	PITA_000048284	intron	PREDICTED: naringenin,2-oxoglutarate 3-dioxygenase
RAP2.1	Drought-related	Drought-responsive transcription factor		scaffold577304_27970	0.48	NO	0.05	PITA_000049352	intron	serine/threonine protein kinase, putative
RAP2.1	Drought-related	Drought-responsive transcription factor		scaffold59052.1_2447	0.47	NO	0.02	PITA_000047797	CDS	PREDICTED: transcription factor bHLH120-like
RAP2.1	Drought-related	Drought-responsive transcription factor		scaffold59879.2_100999	0.47	NO	0.04	PITA_000043311	CDS	PREDICTED: potassium transporter 7-like
RAP2.1	Drought-related	Drought-responsive transcription factor		scaffold59879.2_84232	0.48	NO	0.04	PITA_000043311	P5'RS	PREDICTED: potassium transporter 7-like
RAP2.1	Drought-related	Drought-responsive transcription factor		scaffold610951_2102	0.47	NO	0.17	PITA_000081053	P3'RS	not_annotated
RAP2.1	Drought-related	Drought-responsive transcription factor		scaffold631205_8659	0.47	NO	0.01			*putative NBS-LRR protein G8029, partial
RAP2.1	Drought-related	Drought-responsive transcription factor		scaffold654057_29681	0.48	NO	0.04	PITA_000078342	CDS	PREDICTED: protein TPX2-like
RAP2.1	Drought-related	Drought-responsive transcription factor		scaffold666451_16419	0.48	NO	0.17	PITA_000056037	CDS	PREDICTED: calcium-dependent protein kinase 26
RAP2.1	Drought-related	Drought-responsive transcription factor		scaffold66800.2_41060	0.47	NO	0.06	PITA_000060512	CDS	PREDICTED: 12-oxophytodienoate reductase 3-like
RAP2.1	Drought-related	Drought-responsive transcription factor		scaffold672053_96144	0.47	NO	0.02			*NBS-LRR type disease resistance protein
RAP2.1	Drought-related	Drought-responsive transcription factor		scaffold686334.2_45127	0.47	NO	0.03			*dynein light chain type 1 family protein
RAP2.1	Drought-related	Drought-responsive transcription factor		scaffold688999.2_4010	0.47	NO	0.03	PITA_000093084	P5'RS	not_annotated
RAP2.1	Drought-related	Drought-responsive transcription factor		scaffold739686_6622	0.49	NO	0.16	PITA_000080057	intron	unknown
RAP2.1	Drought-related	Drought-responsive transcription factor		scaffold74758_32862	0.48	YES	0.22			*phosphate translocator-related family protein
RAP2.1	Drought-related	Drought-responsive transcription factor		scaffold751876_89760	0.47	NO	0.05			*uninformative
RAP2.1	Drought-related	Drought-responsive transcription factor		scaffold767677_7805	0.48	NO	0.02	PITA_000088423	CDS	invertase/pectin methylesterase inhibitor-like
RAP2.1	Drought-related	Drought-responsive transcription factor		scaffold769813_15851	0.47	NO	0.01	PITA_000062670	CDS	PREDICTED: MLO-like protein 3 isoform X1
RAP2.1	Drought-related	Drought-responsive transcription factor		scaffold779839_31614	0.49	YES	0.24	PITA_000082096	CDS	PREDICTED: probable protein phosphatase 2C 25-like
RAP2.1	Drought-related	Drought-responsive transcription factor		scaffold790338_98788	0.48	NO	0.13	PITAhm_002089	intron	PREDICTED: diacylglycerol O-acyltransferase 2
RAP2.1	Drought-related	Drought-responsive transcription factor		scaffold816880.2_5846	0.49	NO	0.08	PITA_000087760	CDS	PREDICTED: laccase-6
RAP2.1	Drought-related	Drought-responsive transcription factor		scaffold823584_3073	0.47	NO	0.01			*cellulose synthase-like protein
RAP2.1	Drought-related	Drought-responsive transcription factor		scaffold830182_73790	0.48	NO	0.04	PITA_000050156	intron	PREDICTED: mitochondrial outer membrane protein
RAP2.1	Drought-related	Drought-responsive transcription factor		scaffold833196_82383	0.48	YES	0.27	PITA_000036302	CDS	uninformative
RAP2.1	Drought-related	Drought-responsive transcription factor		scaffold849866.2_4907	0.48	YES	0.49			*alpha/beta-Hydrolases superfamily protein
RAP2.1	Drought-related	Drought-responsive transcription factor		scaffold851016.1_30564	0.47	NO	0.11			*transcription factor MYB30
RAP2.1	Drought-related	Drought-responsive transcription factor		scaffold862542_3198	0.48	NO	0.17			*cysteine-rich repeat secretory protein 38
RAP2.1	Drought-related	Drought-responsive transcription factor		scaffold864726.1_36453	0.47	NO	0.08	PITA_000071681	intron	PREDICTED: uroporphyrinogen-III
RAP2.1	Drought-related	Drought-responsive transcription factor		scaffold869408_10093	0.47	NO	0.01	PITA_000096056	CDS	not_annotated
RAP2.1	Drought-related	Drought-responsive transcription factor		scaffold869877_149472	0.47	NO	0.05	PITA_000033039	CDS	fyve finger-containing phosphoinositide kinase,
RAP2.1	Drought-related	Drought-responsive transcription factor		scaffold874053_23015	0.47	NO	0.03	PITA_000085291	CDS	uninformative
RAP2.1	Drought-related	Drought-responsive transcription factor		scaffold875711_3151	0.47	NO	0.01	PITA_000086014	CDS	PREDICTED: pentatricopeptide repeat-containing
RAP2.1	Drought-related	Drought-responsive transcription factor		scaffold878393.2_10289	0.47	NO	0.05	PITA_000083870	P5'RS	PREDICTED: LOW QUALITY PROTEIN:
RAP2.1	Drought-related	Drought-responsive transcription factor		scaffold880099.1_18918	0.47	NO	0.18	PITA_000059867	CDS	uninformative
RAP2.1	Drought-related	Drought-responsive transcription factor		scaffold881600_21045	0.48	NO	0.05	PITA_000049509	CDS	Os02g0741800
RAP2.1	Drought-related	Drought-responsive transcription factor		scaffold883916_19013	0.49	NO	0.1	PITA_000087167	CDS	PREDICTED: glucan endo-1,3-beta-glucosidase, basic
RAP2.1	Drought-related	Drought-responsive transcription factor		scaffold887425_15197	0.47	NO	0.06	PITA_000060596	P5'RS	tRNA
RAP2.1	Drought-related	Drought-responsive transcription factor		scaffold887734_74746	0.48	NO	0.01	PITA_000060974	CDS	PREDICTED: geraniol 8-hydroxylase-like
RAP2.1	Drought-related	Drought-responsive transcription factor		scaffold888558_24473	0.51	NO	0.13	PITA_000078004	P3'RS	PREDICTED: glucomannan 4-beta-mannosyltransferase
RAP2.1	Drought-related	Drought-responsive transcription factor		scaffold896991_69161	0.47	NO	0.05	PITA_000045990	intron	not_annotated
RAP2.1	Drought-related	Drought-responsive transcription factor		scaffold898125_21322	0.48	YES	0.41			*myb domain protein 17
RAP2.1	Drought-related	Drought-responsive transcription factor		scaffold902848_316372	0.48	NO	0.2			*putative protein
RAP2.1	Drought-related	Drought-responsive transcription factor		tscaffold1140_496788	0.48	YES	0.21	PITAhm_000062	intron	uninformative
RAP2.1	Drought-related	Drought-responsive transcription factor		tscaffold1221_947392	0.48	NO	0.05	PITAhm_003223	intron	PREDICTED: protein ODORANT1
RAP2.1	Drought-related	Drought-responsive transcription factor		tscaffold1451_257938	0.48	NO	0.04	PITA_000018512	P5'RS	PREDICTED: myb-related protein Hv1-like
RAP2.1	Drought-related	Drought-responsive transcription factor		tscaffold205_14522	0.47	NO	0.01	PITA_000092776	CDS	PREDICTED: aspartic proteinase nepenthesin-1-like
RAP2.1	Drought-related	Drought-responsive transcription factor		tscaffold2261_31352	0.47	YES	0.4	PITA_000077872	P5'RS	PREDICTED: probable xyloglucan
RAP2.1	Drought-related	Drought-responsive transcription factor		tscaffold2332_305819	0.47	NO	0.01	PITAhm_000137	intron	uninformative
RAP2.1	Drought-related	Drought-responsive transcription factor		tscaffold2489_92472	0.47	NO	0.05	PITA_000013373	CDS	PREDICTED: xyloglucan
RAP2.1	Drought-related	Drought-responsive transcription factor		tscaffold2719_75185	0.48	YES	0.42	PITA_000048509	CDS	target of AVRB operation1 protein
RAP2.1	Drought-related	Drought-responsive transcription factor		tscaffold3149_168804	0.47	NO	0.01	PITA_000002441	CDS	not_annotated
RAP2.1	Drought-related	Drought-responsive transcription factor		tscaffold3393_276606	0.48	NO	0.04	PITA_000015008	CDS	PREDICTED: glucose-1-phosphate adenylyltransferase
RAP2.1	Drought-related	Drought-responsive transcription factor		tscaffold3425_91258	0.48	NO	0.14			*uninformative
RAP2.1	Drought-related	Drought-responsive transcription factor		tscaffold3551_151228	0.47	NO	0.03	PITA_000032115	CDS	PREDICTED: beta-amylase 3, chloroplastic-like
RAP2.1	Drought-related	Drought-responsive transcription factor		tscaffold385_1971057	0.47	NO	0.01	PITA_000000332	CDS	protein TORNADO 2
RAP2.1	Drought-related	Drought-responsive transcription factor		tscaffold4085_134153	0.47	NO	0.01	PITA_000014273	CDS	cinnamoyl-CoA reductase family
RAP2.1	Drought-related	Drought-responsive transcription factor		tscaffold4128_222851	0.47	NO	0.04	PITA_000015251	3'UTR	PREDICTED: MADS-box protein SOC1-like isoform X1
RAP2.1	Drought-related	Drought-responsive transcription factor		tscaffold4498_379464	0.47	NO	0.16	PITA_000008021	intron	PREDICTED: cellulose synthase-like protein E1-like
RAP2.1	Drought-related	Drought-responsive transcription factor		tscaffold4594_536795	0.47	NO	0.01			*SLOMO
RAP2.1	Drought-related	Drought-responsive transcription factor		tscaffold4775_165367	0.47	NO	0.01			*3-glucanase family protein
RAP2.1	Drought-related	Drought-responsive transcription factor		tscaffold4893_1889531	0.47	NO	0.01	PITA_000001523	intron	not_annotated
RAP2.1	Drought-related	Drought-responsive transcription factor		tscaffold547_69035	0.47	NO	0.02	PITA_000012904	CDS	putative TIR-NBS-LRR class disease resistance
RAP2.1	Drought-related	Drought-responsive transcription factor		tscaffold5734_195065	0.47	NO	0.01	PITA_000012334	CDS	uninformative
RAP2.1	Drought-related	Drought-responsive transcription factor		tscaffold5772_995793	0.47	NO	0.01	PITA_000004492	CDS	PREDICTED: U4/U6 small nuclear ribonucleoprotein
RAP2.1	Drought-related	Drought-responsive transcription factor		tscaffold5868_206532	0.48	NO	0.02	PITAhm_002229	intron	PREDICTED: sugar transporter ERD6-like 6-like
RAP2.1	Drought-related	Drought-responsive transcription factor		tscaffold6010_35584	0.47	NO	0.06			*MAP KINASE 9 family protein
RAP2.1	Drought-related	Drought-responsive transcription factor		tscaffold6411_406173	0.48	YES	0.2	PITAhm_000485	intron	PREDICTED: F-box-like/WD repeat-containing protein
RAP2.1	Drought-related	Drought-responsive transcription factor		tscaffold6586_418910	0.47	NO	0.09	PITA_000015572	CDS	uninformative
RAP2.1	Drought-related	Drought-responsive transcription factor		tscaffold659_319203	0.48	NO	0.05	PITAhm_000104	intron	o-methyltransferase, putative
RAP2.1	Drought-related	Drought-responsive transcription factor		tscaffold6608_2132	0.47	NO	0.14	PITA_000020602	CDS	PREDICTED: TMV resistance protein N-like
RAP2.1	Drought-related	Drought-responsive transcription factor		tscaffold6750_83418	0.47	NO	0.02			*APL2
RAP2.1	Drought-related	Drought-responsive transcription factor		tscaffold720_743534	0.48	NO	0.01	PITAhm_001381	intron	PREDICTED: potassium transporter 5-like isoform 1
RAP2.1	Drought-related	Drought-responsive transcription factor		tscaffold7941_260536	0.48	NO	0.03	PITAhm_000026	intron	pinoresinol-lariciresinol reductase TH2
RAP2.1	Drought-related	Drought-responsive transcription factor		tscaffold7972_513207	0.48	NO	0.03	PITA_000012442	CDS	PREDICTED: LOW QUALITY PROTEIN: probable disease
RAP2.1	Drought-related	Drought-responsive transcription factor		tscaffold8343_105634	0.48	NO	0.03	PITA_000014406	CDS	PREDICTED: eukaryotic translation initiation
RAP2.1	Drought-related	Drought-responsive transcription factor		tscaffold8450_121122	0.47	NO	0.01	PITAhm_002287	CDS	Root phototropism protein, putative
RAP2.1	Drought-related	Drought-responsive transcription factor		tscaffold8664_55205	0.48	NO	0.04			*CP12 domain-containing family protein
RAP2.1	Drought-related	Drought-responsive transcription factor		tscaffold9100_22906	0.48	NO	0.04	PITA_000059324	CDS	PREDICTED: cytosolic sulfotransferase 12-like
RAP2.1	Drought-related	Drought-responsive transcription factor		tscaffold9130_356167	0.47	NO	0.05	PITA_000006836	intron	pescadillo-related protein
RAP2.1	Drought-related	Drought-responsive transcription factor		tscaffold9164_141119	0.47	NO	0.03	PITA_000039022	P5'RS	oxidoreductase, 2OG-Fe(II) oxygenase family
RAP2.4	Drought-related	Drought-responsive transcription factor		scaffold111412.2_18917	0.15	NO	0.02	PITA_000087561	CDS	BAHD family acyltransferase, clade I
RAP2.4	Drought-related	Drought-responsive transcription factor		scaffold171007_2378	0.15	NO	0.02			*transferase family protein
RAP2.4	Drought-related	Drought-responsive transcription factor		scaffold279240_125455	0.09	NO	0.01	PITA_000032007	intron	PREDICTED: expansin-B3 isoform X2
RAP2.4	Drought-related	Drought-responsive transcription factor		scaffold329808_64465	0.15	NO	0.02	PITA_000060456	P3'RS	uninformative
RAP2.4	Drought-related	Drought-responsive transcription factor		scaffold617864_138589	0.13	NO	0.05	PITA_000036501	CDS	PREDICTED: leucine-rich repeat receptor-like
RAP2.4	Drought-related	Drought-responsive transcription factor		scaffold890123_70953	0.13	NO	0.02	PITA_000058726	CDS	PREDICTED: probable methyltransferase PMT21-like
RAP2.4	Drought-related	Drought-responsive transcription factor		tscaffold2089_145670	0.15	NO	0.02	PITA_000003174	CDS	Peroxidase 72 precursor, putative
RAP2.4	Drought-related	Drought-responsive transcription factor		tscaffold2618_3450	0.14	NO	0.02	PITA_000088281	P3'RS	BED finger-nbs resistance protein
RAP2.4	Drought-related	Drought-responsive transcription factor		tscaffold3489_101223	0.13	NO	0.02	PITAhm_002956	intron	PREDICTED: long-chain-alcohol oxidase FAO1
RAP2.4	Drought-related	Drought-responsive transcription factor		tscaffold4968_596619	0.12	NO	0.08	PITA_000008144	P5'RS	uninformative
RAP2.4	Drought-related	Drought-responsive transcription factor		tscaffold6403_709	0.14	NO	0.01			*NBS-LRR resistance protein RGH2
RAP2.4	Drought-related	Drought-responsive transcription factor		tscaffold6683_225630	0.13	NO	0.01	PITAhm_002375	intron	PREDICTED: UDP-glucuronate 4-epimerase 3-like
PtLEA2	Drought-related	Late embryogenesis abundant protein		C32570166_127415	0.15	NO	0.01	PITA_000023189	CDS	PREDICTED: oligopeptide transporter 3
PtLEA2	Drought-related	Late embryogenesis abundant protein		scaffold62595.2_86783	0.14	NO	0.05	PITA_000030877	intron	PREDICTED: TMV resistance protein N-like
PtLEA2	Drought-related	Late embryogenesis abundant protein		scaffold866179_286250	0.15	NO	0.46	PITA_000022706	CDS	DegP protease 7
PtLEA2	Drought-related	Late embryogenesis abundant protein		scaffold877544_34422	0.13	NO	0.04	PITA_000059487	intron	PREDICTED: high mobility group B protein 6-like
PtLEA3a	Drought-related	Late embryogenesis abundant protein		scaffold381897_111506	0.15	NO	0.03	PITA_000045012	intron	O-acyltransferase (WSD1-like) family protein
PtLEA3a	Drought-related	Late embryogenesis abundant protein		tscaffold2351_189588	0.15	NO	0.11			*NBS-LRR type disease resistance protein
PtLEA3a	Drought-related	Late embryogenesis abundant protein		tscaffold2866_847963	0.15	NO	0.01	PITA_000003766	P5'RS	not_annotated
PtLEA3a	Drought-related	Late embryogenesis abundant protein		tscaffold4682_3144637	0.12	NO	0.02	PITA_000000522	intron	PREDICTED: UDP-glucuronic acid decarboxylase 6
PtLEA3a	Drought-related	Late embryogenesis abundant protein		tscaffold6972_8385	0.14	NO	0.17	PITA_000026877	CDS	O-fucosyltransferase family protein
PtLEA3c	Drought-related	Late embryogenesis abundant protein		C31140078_631	0.16	NO	0.03			*BiP isoform A family protein
PtLEA3c	Drought-related	Late embryogenesis abundant protein		scaffold145508_4455	0.13	NO	0.02	PITA_000080371	P3'RS	ethylene responsive element binding factor 1
PtLEA3c	Drought-related	Late embryogenesis abundant protein		scaffold179683_175633	0.13	NO	0.02	PITA_000028545	3'UTR	PREDICTED: nucleolin 2-like
PtLEA3c	Drought-related	Late embryogenesis abundant protein		scaffold690423_2303	0.13	NO	0.02	PITA_000066375	CDS	non-specific phospholipase C2
PtLEA3c	Drought-related	Late embryogenesis abundant protein		tscaffold2404_1802679	0.13	NO	0.02	PITA_000000049	CDS	PREDICTED: clathrin interactor EPSIN 2-like
PtLEA3c	Drought-related	Late embryogenesis abundant protein		tscaffold288_363492	0.13	NO	0.02	PITA_000015886	CDS	ethylene-responsive transcription factor 1A
PtLEA3c	Drought-related	Late embryogenesis abundant protein		tscaffold855_747201	0.13	NO	0.02	PITA_000006902	CDS	uninformative
PtLEA3c	Drought-related	Late embryogenesis abundant protein		tscaffold8963_187820	0.13	NO	0.01	PITA_000028043	P5'RS	C2 domain-containing family protein
PtEMB1	Drought-related	Late embryogenesis abundant proteins		scaffold298362.1_11203	0.14	NO	0.05			*NBS/LRR, partial
PtEMB1	Drought-related	Late embryogenesis abundant proteins		scaffold751980_7085	0.13	NO	0.02			*RNA-binding (RRM/RBD/RNP motifs) family protein
PtEMB2	Drought-related	Late embryogenesis abundant proteins		C30538254_833	0.14	NO	0.01			*putative leucyl-tRNA synthetase
PtEMB2	Drought-related	Late embryogenesis abundant proteins		C32573006_65336	0.13	NO	0.01			*omega-hydroxyacid hydroxycinnamoyltransferase
PtEMB2	Drought-related	Late embryogenesis abundant proteins		scaffold442497_60784	0.15	NO	0.01	PITA_000032761	intron	uninformative
PtEMB2	Drought-related	Late embryogenesis abundant proteins		scaffold577675_49464	0.13	NO	0.03	PITA_000068440	CDS	PREDICTED: probable serine/threonine-protein
PtEMB2	Drought-related	Late embryogenesis abundant proteins		scaffold882853_5036	0.13	NO	0.01	PITA_000090972	CDS	uninformative
PtEMB2	Drought-related	Late embryogenesis abundant proteins		scaffold898792_63650	0.14	NO	0.03	PITA_000058232	CDS	not_annotated
PtEMB2	Drought-related	Late embryogenesis abundant proteins		tscaffold3122_127311	0.15	NO	0.01	PITA_000031066	CDS	PREDICTED: benzyl alcohol O-benzoyltransferase
PtEMB3	Drought-related	Late embryogenesis abundant proteins		scaffold874866_8685	0.14	YES	0.21	PITA_000094384	intron	PREDICTED: LRR receptor-like
PtEMB3	Drought-related	Late embryogenesis abundant proteins		tscaffold823_284461	0.13	NO	0.03	PITA_000011057	CDS	PREDICTED: transcription factor GAMYB
PtEMB3	Drought-related	Late embryogenesis abundant proteins		tscaffold8265_308438	0.15	NO	0.09			*probable G2/mitotic-specific cyclin,partial
PtEMB4	Drought-related	Late embryogenesis abundant proteins		C17631075_89	0.16	NO	0.01			*uninformative
PtEMB4	Drought-related	Late embryogenesis abundant proteins		C24751946_76	0.16	NO	0.01			*uninformative
PtEMB4	Drought-related	Late embryogenesis abundant proteins		C25503300_232	0.16	NO	0.12			*pentatricopeptide repeat-containing family protein
PtEMB4	Drought-related	Late embryogenesis abundant proteins		C27074060_197	0.16	NO	0.02			*PQ-loop repeat family protein
PtEMB4	Drought-related	Late embryogenesis abundant proteins		C29987986_508	0.16	NO	0.01			*protein SENSITIVITY TO RED LIGHT REDUCED 1
PtEMB4	Drought-related	Late embryogenesis abundant proteins		C31705034_5450	0.2	NO	0.12			*DOX1
PtEMB4	Drought-related	Late embryogenesis abundant proteins		C32101852_5207	0.16	NO	0.01	PITA_000088922	CDS	PREDICTED: wall-associated receptor kinase-like 14
PtEMB4	Drought-related	Late embryogenesis abundant proteins		C32126512_10138	0.16	NO	0.01	PITA_000088025	intron	PREDICTED: probable mediator of RNA polymerase II
PtEMB4	Drought-related	Late embryogenesis abundant proteins		C32206712_14378	0.16	NO	0.02	PITA_000084933	intron	Myrosinase-binding protein-like protein
PtEMB4	Drought-related	Late embryogenesis abundant proteins		C32225322_913	0.16	NO	0.01	PITA_000084059	CDS	PREDICTED: PHD finger protein ALFIN-LIKE 5 isoform
PtEMB4	Drought-related	Late embryogenesis abundant proteins		C32343986_832	0.16	NO	0.04	PITA_000078233	P3'RS	PREDICTED: histone deacetylase 9-like
PtEMB4	Drought-related	Late embryogenesis abundant proteins		C32385338_4467	0.16	NO	0.01	PITA_000075456	CDS	GDSL esterase/lipase
PtEMB4	Drought-related	Late embryogenesis abundant proteins		C32450218_37157	0.16	NO	0.01	PITA_000069296	CDS	not_annotated
PtEMB4	Drought-related	Late embryogenesis abundant proteins		C32511464_43552	0.16	NO	0.01	PITA_000059768	intron	PREDICTED: guanine nucleotide-binding protein-like
PtEMB4	Drought-related	Late embryogenesis abundant proteins		C32521072_46634	0.16	NO	0.01	PITA_000057391	CDS	PREDICTED: histone H2A type 1-like
PtEMB4	Drought-related	Late embryogenesis abundant proteins		scaffold109778.3_31917	0.16	NO	0.02	PITA_000079813	intron	PREDICTED: leucine-rich repeat-containing protein
PtEMB4	Drought-related	Late embryogenesis abundant proteins		scaffold11998.1_14742	0.16	NO	0.05	PITA_000038918	intron	acetylglucosaminyltransferase, putative
PtEMB4	Drought-related	Late embryogenesis abundant proteins		scaffold135534.2_4859	0.15	NO	0.15			*P-glycoprotein
PtEMB4	Drought-related	Late embryogenesis abundant proteins		scaffold137825_3622	0.16	NO	0.03			*uninformative
PtEMB4	Drought-related	Late embryogenesis abundant proteins		scaffold166518.2_41499	0.15	NO	0.03	PITA_000059393	intron	PREDICTED:
PtEMB4	Drought-related	Late embryogenesis abundant proteins		scaffold179894_28734	0.16	NO	0.02	PITA_000074842	3'UTR	PREDICTED: bidirectional sugar transporter
PtEMB4	Drought-related	Late embryogenesis abundant proteins		scaffold189278_295090	0.16	NO	0.01	PITA_000019027	intron	PREDICTED: heat stress transcription factor
PtEMB4	Drought-related	Late embryogenesis abundant proteins		scaffold195571.1_43779	0.16	NO	0.01			*F6N18.1
PtEMB4	Drought-related	Late embryogenesis abundant proteins		scaffold195571.5_16807	0.16	NO	0.01			*leukocyte immunoglobulin-like receptor family A protein
PtEMB4	Drought-related	Late embryogenesis abundant proteins		scaffold202109_286	0.16	NO	0.12	PITA_000043702	CDS	PREDICTED: pentatricopeptide repeat-containing
PtEMB4	Drought-related	Late embryogenesis abundant proteins		scaffold207198_20520	0.16	NO	0.01	PITA_000041726	CDS	Cellulose synthase A catalytic subunit 6
PtEMB4	Drought-related	Late embryogenesis abundant proteins		scaffold262581_48558	0.2	NO	0.05	PITA_000053106	CDS	not_annotated
PtEMB4	Drought-related	Late embryogenesis abundant proteins		scaffold27614.1_18640	0.16	NO	0.02	PITA_000068327	intron	PREDICTED: probable acyl-activating enzyme 1
PtEMB4	Drought-related	Late embryogenesis abundant proteins		scaffold297220_52495	0.16	NO	0.03	PITA_000034468	CDS	cytochrome b245 beta chain homolog RbohAp108
PtEMB4	Drought-related	Late embryogenesis abundant proteins		scaffold300057_35901	0.16	NO	0.01	PITA_000077260	intron	unknown
PtEMB4	Drought-related	Late embryogenesis abundant proteins		scaffold326779_18837	0.15	NO	0.04	PITA_000053576	intron	not_annotated
PtEMB4	Drought-related	Late embryogenesis abundant proteins		scaffold331351.2_29766	0.18	NO	0.13	PITA_000026266	CDS	not_annotated
PtEMB4	Drought-related	Late embryogenesis abundant proteins		scaffold343479_46593	0.16	NO	0.01	PITA_000020469	CDS	PREDICTED: transcription factor bHLH120-like
PtEMB4	Drought-related	Late embryogenesis abundant proteins		scaffold363858.2_10235	0.16	NO	0.01	PITA_000092690	intron	uninformative
PtEMB4	Drought-related	Late embryogenesis abundant proteins		scaffold363858.2_9936	0.16	NO	0.01	PITA_000092690	CDS	uninformative
PtEMB4	Drought-related	Late embryogenesis abundant proteins		scaffold373275_35733	0.18	NO	0.16	PITA_000045557	CDS	uninformative
PtEMB4	Drought-related	Late embryogenesis abundant proteins		scaffold373540_3939	0.18	YES	0.32	PITA_000053280	CDS	PREDICTED: ent-copalyl diphosphate synthase,
PtEMB4	Drought-related	Late embryogenesis abundant proteins		scaffold398512.1_141111	0.15	NO	0.07	PITA_000041552	CDS	ABC transporter family protein
PtEMB4	Drought-related	Late embryogenesis abundant proteins		scaffold398512.1_19279	0.17	NO	0.03	PITA_000041552	CDS	ABC transporter family protein
PtEMB4	Drought-related	Late embryogenesis abundant proteins		scaffold40452.1_15528	0.2	NO	0.02	PITA_000077785	CDS	pentatricopeptide repeat-containing protein
PtEMB4	Drought-related	Late embryogenesis abundant proteins		scaffold406191.1_34526	0.2	YES	0.21	PITA_000070639	CDS	heat shock 22K family protein
PtEMB4	Drought-related	Late embryogenesis abundant proteins		scaffold423393_11828	0.16	NO	0.01	PITA_000071835	CDS	not_annotated
PtEMB4	Drought-related	Late embryogenesis abundant proteins		scaffold429437_57838	0.16	NO	0.01			*villin 2
PtEMB4	Drought-related	Late embryogenesis abundant proteins		scaffold44458_226441	0.16	NO	0.01	PITA_000027082	CDS	PREDICTED: disease resistance protein RPM1-like
PtEMB4	Drought-related	Late embryogenesis abundant proteins		scaffold44735_1011	0.19	NO	0.1	PITA_000044007	CDS	ABC1-like kinase related to chlorophyll
PtEMB4	Drought-related	Late embryogenesis abundant proteins		scaffold452195_27866	0.16	NO	0.01	PITA_000079940	CDS	PREDICTED: DNA topoisomerase 2
PtEMB4	Drought-related	Late embryogenesis abundant proteins		scaffold457482_90449	0.18	NO	0.04	PITA_000025424	3'UTR	PREDICTED: mitogen-activated protein kinase
PtEMB4	Drought-related	Late embryogenesis abundant proteins		scaffold46198.2_255696	0.16	NO	0.01			*copia-like polyprotein
PtEMB4	Drought-related	Late embryogenesis abundant proteins		scaffold463075_199717	0.16	NO	0.03	PITA_000018574	intron	uninformative
PtEMB4	Drought-related	Late embryogenesis abundant proteins		scaffold473698_144131	0.16	NO	0.01	PITA_000030131	CDS	Lactosylceramide 4-alpha-galactosyltransferase
PtEMB4	Drought-related	Late embryogenesis abundant proteins		scaffold484562_126127	0.16	NO	0.04	PITA_000036609	intron	PREDICTED: galactomannan galactosyltransferase
PtEMB4	Drought-related	Late embryogenesis abundant proteins		scaffold525923.2_26531	0.16	NO	0.02	PITA_000053911	intron	skp1-related protein
PtEMB4	Drought-related	Late embryogenesis abundant proteins		scaffold536076_38366	0.16	NO	0.01	PITA_000056077	P5'RS	PREDICTED: pleiotropic drug resistance protein
PtEMB4	Drought-related	Late embryogenesis abundant proteins		scaffold585412.1_321852	0.19	YES	0.21	PITA_000019130	P5'RS	SAUR-like auxin-responsive protein
PtEMB4	Drought-related	Late embryogenesis abundant proteins		scaffold609278.2_26500	0.16	NO	0.01			*MC5
PtEMB4	Drought-related	Late embryogenesis abundant proteins		scaffold610942_106087	0.16	NO	0.06	PITA_000049023	CDS	ABC transporter B family member
PtEMB4	Drought-related	Late embryogenesis abundant proteins		scaffold610942_26093	0.18	NO	0.05	PITA_000049016	CDS	PREDICTED: multidrug resistance protein 1-like
PtEMB4	Drought-related	Late embryogenesis abundant proteins		scaffold614420_63223	0.16	NO	0.01	PITA_000032268	intron	glutamate decarboxylase 1
PtEMB4	Drought-related	Late embryogenesis abundant proteins		scaffold63767_3786	0.16	YES	0.5	PITA_000096272	P5'RS	actin
PtEMB4	Drought-related	Late embryogenesis abundant proteins		scaffold644480_1014	0.16	NO	0.01			*CML42
PtEMB4	Drought-related	Late embryogenesis abundant proteins		scaffold645183.2_8889	0.15	NO	0.12			*SWEET1
PtEMB4	Drought-related	Late embryogenesis abundant proteins		scaffold654483_41318	0.16	NO	0.01	PITAhm_001785	intron	uninformative
PtEMB4	Drought-related	Late embryogenesis abundant proteins		scaffold655272.2_28347	0.15	NO	0.02	PITA_000080202	CDS	PREDICTED: F-box/kelch-repeat protein
PtEMB4	Drought-related	Late embryogenesis abundant proteins		scaffold693997.1_29005	0.14	YES	0.5	PITA_000055992	intron	PREDICTED: GDSL esterase/lipase At1g74460-like
PtEMB4	Drought-related	Late embryogenesis abundant proteins		scaffold70498.1_22381	0.19	NO	0.04	PITA_000084382	P3'RS	potassium transporter, putative
PtEMB4	Drought-related	Late embryogenesis abundant proteins		scaffold70498.2_157126	0.16	NO	0.04	PITA_000036386	CDS	PREDICTED:
PtEMB4	Drought-related	Late embryogenesis abundant proteins		scaffold70498.2_70576	0.18	NO	0.05	PITA_000036383	CDS	uninformative
PtEMB4	Drought-related	Late embryogenesis abundant proteins		scaffold735351.1_13286	0.16	NO	0.01	PITA_000089164	CDS	uninformative
PtEMB4	Drought-related	Late embryogenesis abundant proteins		scaffold7356_179786	0.16	NO	0.02	PITA_000015934	CDS	oxidoreductase
PtEMB4	Drought-related	Late embryogenesis abundant proteins		scaffold737096.1_114280	0.19	NO	0.04	PITAhm_001802	CDS	PREDICTED: pentatricopeptide repeat-containing
PtEMB4	Drought-related	Late embryogenesis abundant proteins		scaffold737096.2_24674	0.19	NO	0.04	PITA_000082114	CDS	PREDICTED: pentatricopeptide repeat-containing
PtEMB4	Drought-related	Late embryogenesis abundant proteins		scaffold738476_900	0.16	NO	0.01			*armadillo/beta-catenin repeat family protein
PtEMB4	Drought-related	Late embryogenesis abundant proteins		scaffold748423_141108	0.16	NO	0.01	PITA_000029824	CDS	uninformative
PtEMB4	Drought-related	Late embryogenesis abundant proteins		scaffold767482_361	0.16	NO	0.02			*sedoheptulose-bisphosphatase
PtEMB4	Drought-related	Late embryogenesis abundant proteins		scaffold7809_45484	0.15	NO	0.1	PITA_000021257	3'UTR	highly ABA-induced PP2C protein 3
PtEMB4	Drought-related	Late embryogenesis abundant proteins		scaffold798029.1_2133	0.18	NO	0.1			*endonuclease/exonuclease/phosphatase family protein
PtEMB4	Drought-related	Late embryogenesis abundant proteins		scaffold810644_2131	0.16	YES	0.5	PITA_000094887	CDS	uninformative
PtEMB4	Drought-related	Late embryogenesis abundant proteins		scaffold821866_48362	0.19	NO	0.05	PITA_000017703	P3'RS	not_annotated
PtEMB4	Drought-related	Late embryogenesis abundant proteins		scaffold828754.2_16423	0.16	NO	0.06	PITA_000088227	3'UTR	not_annotated
PtEMB4	Drought-related	Late embryogenesis abundant proteins		scaffold832369_16631	0.16	NO	0.01	PITA_000040812	CDS	PREDICTED: phospholipase D beta 1-like
PtEMB4	Drought-related	Late embryogenesis abundant proteins		scaffold833746_241170	0.16	NO	0.01	PITA_000018619	CDS	PREDICTED: DNA helicase INO80-like
PtEMB4	Drought-related	Late embryogenesis abundant proteins		scaffold839211.2_27096	0.16	NO	0.04	PITA_000039235	P5'RS	PREDICTED: phospholipase D alpha 1-like
PtEMB4	Drought-related	Late embryogenesis abundant proteins		scaffold840945_91313	0.16	NO	0.02	PITA_000051923	P5'RS	PREDICTED: kinesin-4-like
PtEMB4	Drought-related	Late embryogenesis abundant proteins		scaffold844094.1_5034	0.16	NO	0.01			*NBS/LRR, partial
PtEMB4	Drought-related	Late embryogenesis abundant proteins		scaffold844830.1_45638	0.16	NO	0.01	PITA_000066120	CDS	PREDICTED: LRR receptor-like
PtEMB4	Drought-related	Late embryogenesis abundant proteins		scaffold845535_2654	0.14	YES	0.5			*uninformative
PtEMB4	Drought-related	Late embryogenesis abundant proteins		scaffold848007.2_251954	0.19	NO	0.03			*uninformative
PtEMB4	Drought-related	Late embryogenesis abundant proteins		scaffold850532_11218	0.16	NO	0.12	PITA_000081665	intron	PREDICTED: L-ascorbate oxidase homolog
PtEMB4	Drought-related	Late embryogenesis abundant proteins		scaffold856273_65711	0.16	NO	0.04	PITA_000033801	CDS	AP2/ERF and B3 domain-containing transcription
PtEMB4	Drought-related	Late embryogenesis abundant proteins		scaffold867443_90494	0.16	NO	0.07	PITA_000053182	intron	laccase
PtEMB4	Drought-related	Late embryogenesis abundant proteins		scaffold8975_110951	0.19	NO	0.06	PITA_000031911	intron	PREDICTED: AP-4 complex subunit mu-1-like
PtEMB4	Drought-related	Late embryogenesis abundant proteins		scaffold902827_38549	0.14	NO	0.01	PITA_000057262	P5'RS	PREDICTED: MLO protein homolog 1-like
PtEMB4	Drought-related	Late embryogenesis abundant proteins		tscaffold2197_3264167	0.18	NO	0.03	PITA_000000771	CDS	GDSL esterase/lipase
PtEMB4	Drought-related	Late embryogenesis abundant proteins		tscaffold3533_289805	0.15	NO	0.03	PITAhm_001088	intron	uninformative
PtEMB4	Drought-related	Late embryogenesis abundant proteins		tscaffold3806_115877	0.16	NO	0.01	PITA_000036612	CDS	PREDICTED: phospholipase D beta 1-like
PtEMB4	Drought-related	Late embryogenesis abundant proteins		tscaffold4095_112599	0.16	NO	0.06			*QUAC1
PtEMB4	Drought-related	Late embryogenesis abundant proteins		tscaffold4826_231455	0.15	NO	0.03	PITAhm_000532	intron	PREDICTED: peroxidase 72-like
PtEMB4	Drought-related	Late embryogenesis abundant proteins		tscaffold5053_707749	0.16	NO	0.05	PITAhm_003130	P3'RS	uninformative
PtEMB4	Drought-related	Late embryogenesis abundant proteins		tscaffold5481_55988	0.15	NO	0.04	PITA_000060923	intron	GDSL esterase/lipase
PtEMB4	Drought-related	Late embryogenesis abundant proteins		tscaffold5862_351186	0.17	NO	0.02			*protein root UVB sensitive 1,chloroplastic
PtEMB4	Drought-related	Late embryogenesis abundant proteins		tscaffold5967_355315	0.14	NO	0.01			*uninformative
PtEMB4	Drought-related	Late embryogenesis abundant proteins		tscaffold6112_565501	0.19	NO	0.08	PITA_000009331	CDS	PREDICTED: beta-galactosidase-like
PtEMB4	Drought-related	Late embryogenesis abundant proteins		tscaffold6112_616079	0.18	NO	0.06	PITA_000009332	intron	transcription factor bHLH62
PtEMB4	Drought-related	Late embryogenesis abundant proteins		tscaffold6150_149361	0.14	NO	0.02	PITA_000030806	intron	PREDICTED: ABC transporter G family member 26
PtEMB4	Drought-related	Late embryogenesis abundant proteins		tscaffold63_75913	0.17	NO	0.04			*putative 4-coumarate-CoA ligase
PtEMB4	Drought-related	Late embryogenesis abundant proteins		tscaffold6322_234610	0.16	NO	0.01	PITA_000024150	P3'RS	PREDICTED: protein phosphatase 2C 29-like
PtEMB4	Drought-related	Late embryogenesis abundant proteins		tscaffold664_131335	0.16	NO	0.04	PITA_000021552	5'UTR	GDSL esterase/lipase
PtEMB4	Drought-related	Late embryogenesis abundant proteins		tscaffold7149_60464	0.16	NO	0.09	PITA_000059780	intron	PREDICTED: probable aldo-keto reductase 2-like
PtEMB4	Drought-related	Late embryogenesis abundant proteins		tscaffold7243_134030	0.14	YES	0.49	PITA_000036772	CDS	UDP-glucuronyltransferase-like protein
PtEMB4	Drought-related	Late embryogenesis abundant proteins		tscaffold7457_413253	0.18	NO	0.03	PITAhm_001209	CDS	PREDICTED: K(+) efflux antiporter 2,
PtEMB4	Drought-related	Late embryogenesis abundant proteins		tscaffold7478_155256	0.19	NO	0.06	PITA_000000901	intron	PREDICTED: disease resistance protein
PtEMB4	Drought-related	Late embryogenesis abundant proteins		tscaffold7951_168276	0.14	YES	0.5	PITAhm_002069	CDS	PREDICTED: protein TRANSPARENT TESTA 12-like
PtEMB4	Drought-related	Late embryogenesis abundant proteins		tscaffold8326_43364	0.16	NO	0.03	PITA_000019916	intron	PREDICTED: histone-lysine N-methyltransferase
PtEMB4	Drought-related	Late embryogenesis abundant proteins		tscaffold8619_177403	0.16	NO	0.02	PITA_000014361	CDS	not_annotated
BALDH	Drought-related	Osmotic adjustment		C25563582_42	0.13	YES	0.27			*putative NBS-LRR protein GS05, partial
BALDH	Drought-related	Osmotic adjustment		scaffold463821.1_84917	0.12	NO	0.02	PITA_000051153	P3'RS	not_annotated
BALDH	Drought-related	Osmotic adjustment		scaffold739365_54936	0.13	NO	0.11	PITA_000035216	CDS	NADH dehydrogenase (ubiquinone) (EC 1.6.5.3) 76K
BALDH	Drought-related	Osmotic adjustment		tscaffold3606_9426	0.13	YES	0.18	PITA_000077994	CDS	PREDICTED: TMV resistance protein N-like
BALDH	Drought-related	Osmotic adjustment		tscaffold4375_97546	0.11	NO	0.07			*NBS/LRR, partial
BALDH	Drought-related	Osmotic adjustment		tscaffold4891_331737	0.11	YES	0.18	PITA_000016633	CDS	uninformative
BALDH	Drought-related	Osmotic adjustment		tscaffold6492_88979	0.14	NO	0.12	PITAhm_000415	intron	uninformative
P5CDH	Drought-related	Osmotic adjustment		C31169174_833	0.15	NO	0.03			*glutamate receptor 2.2
P5CR	Drought-related	Osmotic adjustment		C31677358_3939	0.15	YES	0.19			*Cytochrome P450 CYP736B9
P5CR	Drought-related	Osmotic adjustment		scaffold377431_32208	0.11	NO	0.03			*Highly similar to myosin
P5CR	Drought-related	Osmotic adjustment		scaffold44496_20810	0.14	NO	0.05			*coatomer subunit zeta-2
P5CR	Drought-related	Osmotic adjustment		scaffold530457.2_22464	0.14	NO	0.02			*uninformative
P5CR	Drought-related	Osmotic adjustment		tscaffold5647_726402	0.14	NO	0.09			*UDP-Glycosyltransferase superfamily protein
PtGOLS1	Drought-related	Osmotic adjustment		scaffold123879_282494	0.14	NO	0.03			*uninformative
PtGOLS1	Drought-related	Osmotic adjustment		scaffold142231_194375	0.15	NO	0.06	PITA_000021120	intron	disease resistance protein, putative
PtGOLS1	Drought-related	Osmotic adjustment		scaffold182780.2_61555	0.17	NO	0.06	PITA_000058569	CDS	PREDICTED: probable linoleate 9S-lipoxygenase
PtGOLS1	Drought-related	Osmotic adjustment		scaffold575737.1_27050	0.15	NO	0.02	PITA_000083047	P5'RS	PREDICTED: LOW QUALITY PROTEIN: CDPK-related
PtGOLS1	Drought-related	Osmotic adjustment		scaffold580117_47599	0.13	NO	0.01	PITA_000053679	intron	Transducin/WD40 repeat-like superfamily protein
PtGOLS1	Drought-related	Osmotic adjustment		scaffold760112_99484	0.16	NO	0.02	PITA_000022382	intron	not_annotated
PtGOLS1	Drought-related	Osmotic adjustment		scaffold800752.1_31024	0.16	NO	0.02	PITA_000078517	CDS	pectinacetylesterase
PtGOLS1	Drought-related	Osmotic adjustment		tscaffold1270_356816	0.15	NO	0.01			*CAAX protease family protein
PtGOLS1	Drought-related	Osmotic adjustment		tscaffold5159_888868	0.15	NO	0.02			*RNA polymerase beta" chain (chloroplast)
PtGOLS1	Drought-related	Osmotic adjustment		tscaffold5812_386219	0.27	NO	0.48			*galactinol synthase 2
ANR	Phenylpropanoid pathway	Phenylpropanoid pathway	anthocyanidin reductase	C31577022_7034	0.24	NO	0.06			*unnamed protein product, partial
ANR	Phenylpropanoid pathway	Phenylpropanoid pathway	anthocyanidin reductase	C31677358_3957	0.22	NO	0.01			*Cytochrome P450 CYP736B9
ANR	Phenylpropanoid pathway	Phenylpropanoid pathway	anthocyanidin reductase	C31816236_8140	0.24	NO	0.02			*QUA1
ANR	Phenylpropanoid pathway	Phenylpropanoid pathway	anthocyanidin reductase	C32167538_5594	0.24	NO	0.12	PITA_000086559	CDS	PREDICTED: probable leucine-rich repeat
ANR	Phenylpropanoid pathway	Phenylpropanoid pathway	anthocyanidin reductase	C32260828_28479	0.24	NO	0.08			*beta-glucosidase
ANR	Phenylpropanoid pathway	Phenylpropanoid pathway	anthocyanidin reductase	C32382282_19212	0.36	NO	0.01	PITA_000075685	5'UTR	PREDICTED: transcription factor HY5-like
ANR	Phenylpropanoid pathway	Phenylpropanoid pathway	anthocyanidin reductase	C32508606_48487	0.26	NO	0.01	PITA_000060397	CDS	uninformative
ANR	Phenylpropanoid pathway	Phenylpropanoid pathway	anthocyanidin reductase	scaffold153552_30250	0.24	NO	0.06	PITA_000066157	CDS	PREDICTED: topless-related protein 3 isoform X3
ANR	Phenylpropanoid pathway	Phenylpropanoid pathway	anthocyanidin reductase	scaffold160394_118138	0.24	NO	0.03	PITA_000036195	CDS	PREDICTED: F-box/kelch-repeat protein
ANR	Phenylpropanoid pathway	Phenylpropanoid pathway	anthocyanidin reductase	scaffold164234.1_205038	0.24	NO	0.01	PITA_000017882	CDS	Elongation factor 1-alpha
ANR	Phenylpropanoid pathway	Phenylpropanoid pathway	anthocyanidin reductase	scaffold185655.2_63450	0.25	NO	0.09	PITA_000046776	CDS	phototropic-responsive NPH3 protein
ANR	Phenylpropanoid pathway	Phenylpropanoid pathway	anthocyanidin reductase	scaffold188958_5472	0.22	NO	0.01	PITA_000059456	intron	Heat shock protein
ANR	Phenylpropanoid pathway	Phenylpropanoid pathway	anthocyanidin reductase	scaffold258382.2_30149	0.24	NO	0.1	PITA_000051888	CDS	PREDICTED: LOW QUALITY PROTEIN: putative
ANR	Phenylpropanoid pathway	Phenylpropanoid pathway	anthocyanidin reductase	scaffold381187.1_77331	0.26	NO	0.02			*transmembrane protein (DUF616)
ANR	Phenylpropanoid pathway	Phenylpropanoid pathway	anthocyanidin reductase	scaffold385049_80294	0.24	NO	0.01	PITA_000021723	CDS	PREDICTED: arginine decarboxylase
ANR	Phenylpropanoid pathway	Phenylpropanoid pathway	anthocyanidin reductase	scaffold387130_228013	0.24	NO	0.05	PITA_000021306	CDS	Heat shock protein 90-3
ANR	Phenylpropanoid pathway	Phenylpropanoid pathway	anthocyanidin reductase	scaffold400311_39900	0.24	NO	0.13			*RING/FYVE/PHD zinc finger superfamily protein
ANR	Phenylpropanoid pathway	Phenylpropanoid pathway	anthocyanidin reductase	scaffold402111.1_88572	0.26	NO	0.03	PITA_000020960	CDS	PREDICTED: ABC transporter G family member 36-like
ANR	Phenylpropanoid pathway	Phenylpropanoid pathway	anthocyanidin reductase	scaffold408084.1_10444	0.25	NO	0.06	PITA_000058479	CDS	Heat shock protein 90-3
ANR	Phenylpropanoid pathway	Phenylpropanoid pathway	anthocyanidin reductase	scaffold408084.1_5930	0.24	NO	0.05	PITA_000058478	CDS	heat shock protein 90.1
ANR	Phenylpropanoid pathway	Phenylpropanoid pathway	anthocyanidin reductase	scaffold441449.1_186812	0.23	NO	0.01	PITA_000029467	CDS	PREDICTED: LRR receptor-like
ANR	Phenylpropanoid pathway	Phenylpropanoid pathway	anthocyanidin reductase	scaffold456766_122010	0.28	NO	0.01	PITA_000036264	intron	peroxygenase 2
ANR	Phenylpropanoid pathway	Phenylpropanoid pathway	anthocyanidin reductase	scaffold469936_85399	0.25	NO	0.02	PITA_000029536	CDS	uninformative
ANR	Phenylpropanoid pathway	Phenylpropanoid pathway	anthocyanidin reductase	scaffold479642_137387	0.28	NO	0.01	PITA_000038917	CDS	malate dehydrogenase family protein
ANR	Phenylpropanoid pathway	Phenylpropanoid pathway	anthocyanidin reductase	scaffold506397_17855	0.23	NO	0.02	PITA_000063949	P5'RS	PREDICTED: 14-3-3-like protein-like
ANR	Phenylpropanoid pathway	Phenylpropanoid pathway	anthocyanidin reductase	scaffold576391_20949	0.3	NO	0.01	PITA_000063006	CDS	L-type lectin-domain containing receptor kinase
ANR	Phenylpropanoid pathway	Phenylpropanoid pathway	anthocyanidin reductase	scaffold592734.3_67297	0.3	NO	0.01	PITA_000047923	CDS	PREDICTED: L-type lectin-domain containing
ANR	Phenylpropanoid pathway	Phenylpropanoid pathway	anthocyanidin reductase	scaffold593535_94191	0.25	NO	0.06	PITA_000051456	CDS	PREDICTED: 4-hydroxy-3-methylbut-2-en-1-yl
ANR	Phenylpropanoid pathway	Phenylpropanoid pathway	anthocyanidin reductase	scaffold686880.1_42732	0.22	NO	0.01	PITA_000042839	5'UTR	Os12g0566400
ANR	Phenylpropanoid pathway	Phenylpropanoid pathway	anthocyanidin reductase	scaffold69988_7043	0.26	NO	0.01			*probable nucleoredoxin 1
ANR	Phenylpropanoid pathway	Phenylpropanoid pathway	anthocyanidin reductase	scaffold712445_14936	0.29	NO	0.07	PITA_000048033	CDS	PREDICTED: brassinosteroid-regulated protein
ANR	Phenylpropanoid pathway	Phenylpropanoid pathway	anthocyanidin reductase	scaffold712445_19916	0.29	NO	0.09	PITA_000048033	CDS	PREDICTED: brassinosteroid-regulated protein
ANR	Phenylpropanoid pathway	Phenylpropanoid pathway	anthocyanidin reductase	scaffold712445_76854	0.29	NO	0.08	PITA_000048034	P5'RS	endoxyloglucan transferase A4
ANR	Phenylpropanoid pathway	Phenylpropanoid pathway	anthocyanidin reductase	scaffold712445_7856	0.29	NO	0.08	PITA_000048033	CDS	PREDICTED: brassinosteroid-regulated protein
ANR	Phenylpropanoid pathway	Phenylpropanoid pathway	anthocyanidin reductase	scaffold719249_116229	0.24	NO	0.11	PITA_000043086	P3'RS	PREDICTED: glutamate receptor 3.4-like
ANR	Phenylpropanoid pathway	Phenylpropanoid pathway	anthocyanidin reductase	scaffold7201.2_64213	0.33	NO	0.01	PITA_000029216	CDS	caleosin 3
ANR	Phenylpropanoid pathway	Phenylpropanoid pathway	anthocyanidin reductase	scaffold731033_7436	0.23	NO	0.01			*tRNA (guanine-N(7)-)-methyltransferase family protein
ANR	Phenylpropanoid pathway	Phenylpropanoid pathway	anthocyanidin reductase	scaffold73640.2_95584	0.25	NO	0.03	PITA_000027581	CDS	not_annotated
ANR	Phenylpropanoid pathway	Phenylpropanoid pathway	anthocyanidin reductase	scaffold74323.3_9326	0.22	NO	0.02	PITA_000069781	P5'RS	R2R3-myb transcription factor, putative
ANR	Phenylpropanoid pathway	Phenylpropanoid pathway	anthocyanidin reductase	scaffold747428.2_51808	0.28	NO	0.01	PITA_000054446	CDS	PREDICTED: sugar transporter ERD6-like 5-like
ANR	Phenylpropanoid pathway	Phenylpropanoid pathway	anthocyanidin reductase	scaffold77177.1_35605	0.24	NO	0.07	PITA_000063941	CDS	glutamate synthase, putative
ANR	Phenylpropanoid pathway	Phenylpropanoid pathway	anthocyanidin reductase	scaffold798357_929	0.24	NO	0.02			*sulfite oxidase
ANR	Phenylpropanoid pathway	Phenylpropanoid pathway	anthocyanidin reductase	scaffold799261_13591	0.24	NO	0.03	PITA_000091518	CDS	Os09g0517700
ANR	Phenylpropanoid pathway	Phenylpropanoid pathway	anthocyanidin reductase	scaffold831535_3498	0.24	NO	0.02	PITA_000089312	CDS	serine/threonine-protein kinase ripk4, putative
ANR	Phenylpropanoid pathway	Phenylpropanoid pathway	anthocyanidin reductase	scaffold838954_22268	0.24	NO	0.04	PITA_000084115	CDS	pentatricopeptide repeat-containing protein,
ANR	Phenylpropanoid pathway	Phenylpropanoid pathway	anthocyanidin reductase	scaffold849303_43365	0.32	NO	0.02	PITA_000041110	CDS	uninformative
ANR	Phenylpropanoid pathway	Phenylpropanoid pathway	anthocyanidin reductase	scaffold877058_73274	0.35	NO	0.01	PITA_000035202	CDS	PREDICTED: chaperone protein ClpB1-like
ANR	Phenylpropanoid pathway	Phenylpropanoid pathway	anthocyanidin reductase	scaffold880536_13279	0.24	NO	0.02	PITA_000068161	P3'RS	PREDICTED: 60S ribosomal protein L7a
ANR	Phenylpropanoid pathway	Phenylpropanoid pathway	anthocyanidin reductase	scaffold886518_4437	0.25	NO	0.06			*unnamed protein product, partial
ANR	Phenylpropanoid pathway	Phenylpropanoid pathway	anthocyanidin reductase	scaffold901017.1_55136	0.22	NO	0.01	PITA_000053477	CDS	caspase, putative
ANR	Phenylpropanoid pathway	Phenylpropanoid pathway	anthocyanidin reductase	scaffold902635.2_44731	0.32	NO	0.02	PITA_000059651	intron	PREDICTED: homeobox-leucine zipper protein
ANR	Phenylpropanoid pathway	Phenylpropanoid pathway	anthocyanidin reductase	scaffold93005_35839	0.23	NO	0.01	PITA_000072542	intron	Os02g0189700
ANR	Phenylpropanoid pathway	Phenylpropanoid pathway	anthocyanidin reductase	tscaffold1060_405713	0.39	NO	0.12	PITA_000003331	CDS	PREDICTED: probable pectinesterase 53-like,
ANR	Phenylpropanoid pathway	Phenylpropanoid pathway	anthocyanidin reductase	tscaffold1182_739711	0.24	NO	0.05	PITA_000005176	P3'RS	histone H2A 12
ANR	Phenylpropanoid pathway	Phenylpropanoid pathway	anthocyanidin reductase	tscaffold1386_274798	0.25	NO	0.08	PITA_000012260	P5'RS	uninformative
ANR	Phenylpropanoid pathway	Phenylpropanoid pathway	anthocyanidin reductase	tscaffold1571_253476	0.23	NO	0.02	PITA_000017516	CDS	PREDICTED: pentatricopeptide repeat-containing
ANR	Phenylpropanoid pathway	Phenylpropanoid pathway	anthocyanidin reductase	tscaffold1617_54330	0.25	NO	0.01	PITA_000006852	CDS	PREDICTED: metal transporter Nramp5
ANR	Phenylpropanoid pathway	Phenylpropanoid pathway	anthocyanidin reductase	tscaffold2228_149816	0.3	NO	0.02	PITA_000028527	CDS	not_annotated
ANR	Phenylpropanoid pathway	Phenylpropanoid pathway	anthocyanidin reductase	tscaffold2267_38419	0.26	NO	0.01			*uninformative
ANR	Phenylpropanoid pathway	Phenylpropanoid pathway	anthocyanidin reductase	tscaffold2511_342904	0.23	NO	0.01	PITA_000002549	CDS	Pectate lyase
ANR	Phenylpropanoid pathway	Phenylpropanoid pathway	anthocyanidin reductase	tscaffold2640_7376	0.3	NO	0.1	PITA_000048418	intron	endoxyloglucan transferase A4
ANR	Phenylpropanoid pathway	Phenylpropanoid pathway	anthocyanidin reductase	tscaffold2720_179310	0.24	NO	0.06			*protein kinase superfamily protein
ANR	Phenylpropanoid pathway	Phenylpropanoid pathway	anthocyanidin reductase	tscaffold3114_173447	0.25	NO	0.02			*beta-glucosidase
ANR	Phenylpropanoid pathway	Phenylpropanoid pathway	anthocyanidin reductase	tscaffold3197_295466	0.24	NO	0.05	PITA_000022372	P5'RS	PREDICTED: heat shock protein 83-like isoform 2
ANR	Phenylpropanoid pathway	Phenylpropanoid pathway	anthocyanidin reductase	tscaffold3603_419136	0.26	NO	0.02	PITA_000007762	3'UTR	60S ribosomal protein L36-3
ANR	Phenylpropanoid pathway	Phenylpropanoid pathway	anthocyanidin reductase	tscaffold4829_120283	0.24	NO	0.1	PITAhm_002597	P5'RS	ATP-binding cassette transporter
ANR	Phenylpropanoid pathway	Phenylpropanoid pathway	anthocyanidin reductase	tscaffold5546_447295	0.27	NO	0.17			*SUS2
ANR	Phenylpropanoid pathway	Phenylpropanoid pathway	anthocyanidin reductase	tscaffold5995_12084	0.36	NO	0.01			*caleosin-related family protein
ANR	Phenylpropanoid pathway	Phenylpropanoid pathway	anthocyanidin reductase	tscaffold6166_19280	0.24	NO	0.07	PITA_000043581	CDS	PREDICTED: patatin-like protein 2
ANR	Phenylpropanoid pathway	Phenylpropanoid pathway	anthocyanidin reductase	tscaffold6695_292651	0.22	NO	0.02	PITAhm_002511	CDS	uninformative
ANR	Phenylpropanoid pathway	Phenylpropanoid pathway	anthocyanidin reductase	tscaffold7568_282084	0.21	NO	0.02	PITA_000007634	CDS	PRp27-like protein
ANR	Phenylpropanoid pathway	Phenylpropanoid pathway	anthocyanidin reductase	tscaffold7752_188476	0.26	NO	0.12	PITAhm_002451	intron	PREDICTED: calcium-dependent protein kinase 3-like
ANR	Phenylpropanoid pathway	Phenylpropanoid pathway	anthocyanidin reductase	tscaffold7752_307810	0.25	NO	0.11	PITAhm_002451	intron	PREDICTED: calcium-dependent protein kinase 3-like
ANR	Phenylpropanoid pathway	Phenylpropanoid pathway	anthocyanidin reductase	tscaffold7989_26229	0.29	NO	0.08	PITA_000012272	CDS	xyloglucan endotransglucosylase/hydrolase 9
ANR	Phenylpropanoid pathway	Phenylpropanoid pathway	anthocyanidin reductase	tscaffold8054_36884	0.22	NO	0.02	PITA_000056598	CDS	PREDICTED: L-gulonolactone oxidase-like
ANR	Phenylpropanoid pathway	Phenylpropanoid pathway	anthocyanidin reductase	tscaffold8494_634650	0.35	NO	0.1			*uninformative
CHI	Phenylpropanoid pathway	Phenylpropanoid pathway		C31484842_5715	0.15	NO	0.02			*NB-ARC
CHI	Phenylpropanoid pathway	Phenylpropanoid pathway		C31841960_6834	0.13	NO	0.02			*NBS/LRR, partial
CHI	Phenylpropanoid pathway	Phenylpropanoid pathway		C32456010_13502	0.15	NO	0.02	PITA_000068648	P3'RS	uninformative
CHI	Phenylpropanoid pathway	Phenylpropanoid pathway		scaffold58084_6095	0.12	NO	0.03			*porin family protein
CHI	Phenylpropanoid pathway	Phenylpropanoid pathway		scaffold735007_11433	0.16	NO	0.18	PITA_000070278	intron	uninformative
CHI	Phenylpropanoid pathway	Phenylpropanoid pathway		tscaffold3562_324803	0.13	NO	0.02	PITAhm_001040	intron	gene=PITAhm_001040
CHI	Phenylpropanoid pathway	Phenylpropanoid pathway		tscaffold681_101836	0.17	NO	0.12	PITA_000017080	P5'RS	PREDICTED: chlorophyll a-b binding protein 6A,
CHS	Phenylpropanoid pathway	Phenylpropanoid pathway		C30640548_260	0.13	NO	0.05			*putative TIR-NBS-LRR protein
CHS	Phenylpropanoid pathway	Phenylpropanoid pathway		scaffold175111_18612	0.13	NO	0.02	PITA_000054247	intron	PREDICTED: myb-related protein Hv1-like
CHS	Phenylpropanoid pathway	Phenylpropanoid pathway		scaffold596853_2595	0.15	NO	0.31			*14-3-3-like protein GF14 iota
CHS	Phenylpropanoid pathway	Phenylpropanoid pathway		scaffold604413.1_24765	0.13	NO	0.02			*transcription regulator
CHS	Phenylpropanoid pathway	Phenylpropanoid pathway		scaffold827731.2_67491	0.14	NO	0.01	PITA_000031674	CDS	Endosomal P24A protein precursor, putative
CHS	Phenylpropanoid pathway	Phenylpropanoid pathway		tscaffold2251_89500	0.15	NO	0.01			*putative retroelement pol polyprotein
CHS	Phenylpropanoid pathway	Phenylpropanoid pathway		tscaffold4256_76433	0.13	NO	0.03	PITA_000022350	intron	PREDICTED: FAD-dependent oxidoreductase
OXR2	Phenylpropanoid pathway	Phenylpropanoid pathway		scaffold113923_93079	0.13	NO	0.02	PITA_000043714	CDS	hypothetical protein CICLE_v10023373mg
OXR2	Phenylpropanoid pathway	Phenylpropanoid pathway		scaffold671871_29228	0.14	NO	0.06			*dgd1 suppressor 1
OXR2	Phenylpropanoid pathway	Phenylpropanoid pathway		scaffold870052_33027	0.13	NO	0.02	PITA_000066934	CDS	syntaxin-124
OXR2	Phenylpropanoid pathway	Phenylpropanoid pathway		tscaffold3078_21723	0.13	NO	0.02	PITAhm_000457	CDS	PREDICTED: 3-ketoacyl-CoA thiolase 2, peroxisomal
PtOMT	Phenylpropanoid pathway	Phenylpropanoid pathway		scaffold323994.2_4651	0.13	NO	0.08			*endo-1,4-beta-glucanase C2
PtOMT	Phenylpropanoid pathway	Phenylpropanoid pathway		scaffold835269_23960	0.13	NO	0.01	PITA_000086838	intron	poly(A)-binding protein, putative
PtOMT	Phenylpropanoid pathway	Phenylpropanoid pathway		scaffold855426_9484	0.11	NO	0.01	PITA_000094666	CDS	PREDICTED: 40S ribosomal protein S19-1
PtOMT	Phenylpropanoid pathway	Phenylpropanoid pathway		scaffold873838_12583	0.13	NO	0.02	PITA_000094045	P5'RS	not_annotated
PtOMT	Phenylpropanoid pathway	Phenylpropanoid pathway		tscaffold1747_646561	0.11	NO	0.02	PITA_000008309	CDS	uninformative
PtOMT	Phenylpropanoid pathway	Phenylpropanoid pathway		tscaffold291_16425	0.11	NO	0.02			*putative beta-1,3-glucanase
PtOMT	Phenylpropanoid pathway	Phenylpropanoid pathway		tscaffold5647_726402	0.13	NO	0.09			*UDP-Glycosyltransferase superfamily protein
PtPDIR1	Phenylpropanoid pathway	Phenylpropanoid pathway		C28613296_410	0.15	NO	0.02			*uninformative
PtPDIR1	Phenylpropanoid pathway	Phenylpropanoid pathway		scaffold177819_57064	0.18	NO	0.03	PITA_000047177	CDS	PREDICTED: flavoprotein-like protein YCP4
PtPDIR1	Phenylpropanoid pathway	Phenylpropanoid pathway		tscaffold3619_136611	0.18	NO	0.03	PITAhm_000477	intron	PREDICTED: probable receptor-like protein kinase
BI-1	Programmed cell death (PCD)	Programmed cell death		scaffold756093_12672	0.12	NO	0.01	PITA_000070329	CDS	cytochrome P450, putative
BI-1	Programmed cell death (PCD)	Programmed cell death		tscaffold2264_43789	0.12	NO	0.02	PITAhm_001649	intron	PREDICTED: MLO-like protein 12
BI-1	Programmed cell death (PCD)	Programmed cell death		tscaffold8840_7186	0.13	YES	0.38	PITA_000081111	CDS	PREDICTED: LOW QUALITY PROTEIN: subtilisin-like
PtBAG-1	Programmed cell death (PCD)	Programmed cell death		scaffold345035_2468	0.13	NO	0.02			*ABC transporter family protein
PtBAG-1	Programmed cell death (PCD)	Programmed cell death		scaffold782481_1947	0.15	NO	0.08			*UFO2
PtBAG-1	Programmed cell death (PCD)	Programmed cell death		scaffold847358_110579	0.16	NO	0.02	PITA_000048579	CDS	PREDICTED: bark storage protein A-like
PtBAG-1	Programmed cell death (PCD)	Programmed cell death		tscaffold2340_19055	0.12	NO	0.01	PITA_000027237	intron	putative RNase H
PtBAG-1	Programmed cell death (PCD)	Programmed cell death		tscaffold2588_918315	0.13	NO	0.03	PITA_000005492	CDS	PREDICTED: TATA-box-binding protein
PtBAG-1	Programmed cell death (PCD)	Programmed cell death		tscaffold3863_145964	0.13	NO	0.02	PITAhm_001235	intron	PR-4 protein
PtBAG-4	Programmed cell death (PCD)	Programmed cell death		C32530164_44855	0.14	NO	0.01	PITA_000054709	CDS	PREDICTED: UPF0392 protein RCOM_0530710-like
PtBAG-4	Programmed cell death (PCD)	Programmed cell death		scaffold43383.2_41820	0.15	NO	0.15	PITA_000064773	CDS	putative NBS-LRR protein G9044
PtBAG-4	Programmed cell death (PCD)	Programmed cell death		scaffold832791_312052	0.12	YES	0.42	PITA_000010918	P5'RS	not_annotated
PtBAG-4	Programmed cell death (PCD)	Programmed cell death		scaffold868768_55634	0.13	NO	0.13	PITA_000056164	intron	PREDICTED: cysteine-rich receptor-like protein
PtMLO1	Programmed cell death (PCD)	Programmed cell death		C17031081_129	0.16	NO	0.02			*alpha amylase family protein
PtMLO1	Programmed cell death (PCD)	Programmed cell death		C25670020_205	0.16	NO	0.02			*carbohydrate kinase-like protein
PtMLO1	Programmed cell death (PCD)	Programmed cell death		C25690360_138	0.15	NO	0.01			*uninformative
PtMLO1	Programmed cell death (PCD)	Programmed cell death		C27515380_64	0.21	YES	0.32			*cytochrome P450 CYP736B3
PtMLO1	Programmed cell death (PCD)	Programmed cell death		C28350820_369	0.16	NO	0.03			*subtilisin-like serine endopeptidase family protein
PtMLO1	Programmed cell death (PCD)	Programmed cell death		C29537394_219	0.17	NO	0.01			*kinase family protein
PtMLO1	Programmed cell death (PCD)	Programmed cell death		C31332966_5091	0.13	NO	0.02			*zinc finger CCCH domain-containing protein 63
PtMLO1	Programmed cell death (PCD)	Programmed cell death		C31348834_1503	0.2	NO	0.01			*catalase
PtMLO1	Programmed cell death (PCD)	Programmed cell death		C31868568_2951	0.16	YES	0.34	PITA_000094932	intron	cucumisin-like serine protease
PtMLO1	Programmed cell death (PCD)	Programmed cell death		C31890614_4740	0.18	NO	0.01	PITA_000094507	intron	PREDICTED: DEAD-box ATP-dependent RNA helicase
PtMLO1	Programmed cell death (PCD)	Programmed cell death		C32153396_15522	0.16	NO	0.16	PITA_000087082	CDS	PREDICTED: probable receptor-like protein kinase
PtMLO1	Programmed cell death (PCD)	Programmed cell death		C32359696_32797	0.17	NO	0.02	PITA_000077337	CDS	uninformative
PtMLO1	Programmed cell death (PCD)	Programmed cell death		C32402634_33993	0.18	NO	0.09			*protein kinase family protein
PtMLO1	Programmed cell death (PCD)	Programmed cell death		scaffold102304.1_279327	0.19	NO	0.09	PITA_000021988	CDS	heat shock protein 70B
PtMLO1	Programmed cell death (PCD)	Programmed cell death		scaffold19073.2_99124	0.16	NO	0.01	PITA_000046310	CDS	PREDICTED: sodium-coupled neutral amino acid
PtMLO1	Programmed cell death (PCD)	Programmed cell death		scaffold313869_38155	0.21	NO	0.01			*uninformative
PtMLO1	Programmed cell death (PCD)	Programmed cell death		scaffold322498_116823	0.13	NO	0.03	PITA_000028208	intron	PREDICTED: E3 ubiquitin-protein ligase BRE1-like
PtMLO1	Programmed cell death (PCD)	Programmed cell death		scaffold344276_2238	0.18	YES	0.45			*putative LOV domain-containing protein
PtMLO1	Programmed cell death (PCD)	Programmed cell death		scaffold378635_171205	0.17	NO	0.14	PITA_000026830	CDS	PREDICTED: putative pentatricopeptide
PtMLO1	Programmed cell death (PCD)	Programmed cell death		scaffold417202_33604	0.2	NO	0.02	PITA_000037932	P5'RS	proapoptotic serine protease nma111like protein
PtMLO1	Programmed cell death (PCD)	Programmed cell death		scaffold449161.1_29648	0.18	NO	0.17	PITA_000081326	intron	PREDICTED: LOB domain-containing protein 1-like
PtMLO1	Programmed cell death (PCD)	Programmed cell death		scaffold463697_4440	0.18	NO	0.05	PITA_000029959	CDS	not_annotated
PtMLO1	Programmed cell death (PCD)	Programmed cell death		scaffold491272.1_155244	0.17	NO	0.09	PITA_000029817	intron	E3 ubiquitin-protein ligase HOS1-like
PtMLO1	Programmed cell death (PCD)	Programmed cell death		scaffold517731.2_26932	0.56	NO	0.17			*calcineurin B-like protein
PtMLO1	Programmed cell death (PCD)	Programmed cell death		scaffold562021_36503	0.14	YES	0.48			*isoamylase family protein
PtMLO1	Programmed cell death (PCD)	Programmed cell death		scaffold576541.2_33807	0.13	NO	0.01	PITA_000063962	P5'RS	UIP2 (gb|AAC63110.1)
PtMLO1	Programmed cell death (PCD)	Programmed cell death		scaffold584717.1_22950	0.15	NO	0.02	PITA_000086600	CDS	uninformative
PtMLO1	Programmed cell death (PCD)	Programmed cell death		scaffold597206.2_26582	0.12	NO	0.01	PITA_000079420	intron	PREDICTED: 2-hydroxyacyl-CoA lyase
PtMLO1	Programmed cell death (PCD)	Programmed cell death		scaffold613953_158737	0.16	NO	0.09	PITA_000032901	5'UTR	PREDICTED: protein ODORANT1-like
PtMLO1	Programmed cell death (PCD)	Programmed cell death		scaffold623812_102579	0.17	NO	0.01	PITA_000041951	intron	putative trehalose-6-phosphate synthase
PtMLO1	Programmed cell death (PCD)	Programmed cell death		scaffold681800_93839	0.2	NO	0.17	PITA_000040874	CDS	PREDICTED: beta-glucosidase 12-like
PtMLO1	Programmed cell death (PCD)	Programmed cell death		scaffold714631_5483	0.17	NO	0.21	PITA_000064675	CDS	PREDICTED: probable pectate lyase 18-like
PtMLO1	Programmed cell death (PCD)	Programmed cell death		scaffold740642_10355	0.12	NO	0.01	PITA_000079093	P5'RS	not_annotated
PtMLO1	Programmed cell death (PCD)	Programmed cell death		scaffold771366_30788	0.16	NO	0.01	PITA_000073418	CDS	PREDICTED: histidine-containing phosphotransfer
PtMLO1	Programmed cell death (PCD)	Programmed cell death		scaffold785339.1_26929	0.13	NO	0.01	PITA_000056112	intron	PREDICTED: glyoxylate/succinic semialdehyde
PtMLO1	Programmed cell death (PCD)	Programmed cell death		scaffold812132_44460	0.22	NO	0.01			*succinate dehydrogenase
PtMLO1	Programmed cell death (PCD)	Programmed cell death		scaffold835375_2045	0.16	NO	0.08			*putative TIR-NBS-LRR protein
PtMLO1	Programmed cell death (PCD)	Programmed cell death		scaffold889090.1_31849	0.12	NO	0.01	PITA_000074497	CDS	not_annotated
PtMLO1	Programmed cell death (PCD)	Programmed cell death		scaffold890783_5165	0.15	NO	0.01	PITA_000035968	intron	PREDICTED: LOW QUALITY PROTEIN: peroxisomal
PtMLO1	Programmed cell death (PCD)	Programmed cell death		scaffold890847.1_14310	0.16	NO	0.02	PITA_000066583	P5'RS	PREDICTED: probable potassium transporter 13-like
PtMLO1	Programmed cell death (PCD)	Programmed cell death		scaffold892329_21638	0.16	NO	0.02	PITA_000065316	CDS	PREDICTED: pentatricopeptide repeat-containing
PtMLO1	Programmed cell death (PCD)	Programmed cell death		scaffold894054.2_15340	0.15	NO	0.02	PITA_000079162	CDS	protein EXORDIUM like 2
PtMLO1	Programmed cell death (PCD)	Programmed cell death		scaffold897055_5827	0.15	NO	0.01	PITA_000075095	P5'RS	PREDICTED: auxin-induced protein X15-like
PtMLO1	Programmed cell death (PCD)	Programmed cell death		scaffold91790.2_13021	0.16	NO	0.01	PITA_000071586	intron	pectin methylesterase 5
PtMLO1	Programmed cell death (PCD)	Programmed cell death		tscaffold1156_592897	0.14	NO	0.01	PITAhm_000126	intron	PREDICTED: fatty acyl-CoA reductase 2-like isoform
PtMLO1	Programmed cell death (PCD)	Programmed cell death		tscaffold1450_396012	0.12	NO	0.01	PITAhm_001348	CDS	MICROTUBULE ORGANIZATION 1 family protein
PtMLO1	Programmed cell death (PCD)	Programmed cell death		tscaffold2197_240938	0.15	NO	0.01			*uninformative
PtMLO1	Programmed cell death (PCD)	Programmed cell death		tscaffold2922_91191	0.15	NO	0.01			*uninformative
PtMLO1	Programmed cell death (PCD)	Programmed cell death		tscaffold2984_661541	0.16	NO	0.15	PITA_000008260	3'UTR	PAR1 protein
PtMLO1	Programmed cell death (PCD)	Programmed cell death		tscaffold3054_16773	0.15	NO	0.01	PITA_000026361	CDS	PREDICTED: TMV resistance protein N-like isoform
PtMLO1	Programmed cell death (PCD)	Programmed cell death		tscaffold3164_138987	0.16	NO	0.05	PITA_000028728	CDS	PREDICTED: putative leucine-rich repeat
PtMLO1	Programmed cell death (PCD)	Programmed cell death		tscaffold3340_172664	0.16	NO	0.01	PITA_000033944	CDS	uninformative
PtMLO1	Programmed cell death (PCD)	Programmed cell death		tscaffold363_254876	0.15	NO	0.02	PITA_000008705	5'UTR	late embryogenesis abundant protein LEA8-4
PtMLO1	Programmed cell death (PCD)	Programmed cell death		tscaffold3970_1028848	0.15	NO	0.01	PITA_000003708	P5'RS	uninformative
PtMLO1	Programmed cell death (PCD)	Programmed cell death		tscaffold4492_494953	0.15	NO	0.01	PITAhm_001351	intron	uninformative
PtMLO1	Programmed cell death (PCD)	Programmed cell death		tscaffold4528_232282	0.22	NO	0.2	PITA_000019369	CDS	Os01g0888600
PtMLO1	Programmed cell death (PCD)	Programmed cell death		tscaffold4528_286386	0.16	NO	0.02			*MLO15
PtMLO1	Programmed cell death (PCD)	Programmed cell death		tscaffold4528_323955	0.26	NO	0.21	PITA_000019371	CDS	putative leucine-rich repeat receptor-like
PtMLO1	Programmed cell death (PCD)	Programmed cell death		tscaffold4528_98614	0.62	NO	0.16	PITA_000019369	CDS	Os01g0888600
PtMLO1	Programmed cell death (PCD)	Programmed cell death		tscaffold4731_24986	0.16	NO	0.04	PITA_000020329	CDS	PREDICTED: BES1/BZR1 homolog protein 4-like
PtMLO1	Programmed cell death (PCD)	Programmed cell death		tscaffold513_93415	0.18	YES	0.33	PITA_000015506	CDS	Cytochrome P450, partial
PtMLO1	Programmed cell death (PCD)	Programmed cell death		tscaffold5509_443495	0.15	NO	0.01			*peptide transporter 1
PtMLO1	Programmed cell death (PCD)	Programmed cell death		tscaffold6439_1196143	0.17	NO	0.01	PITA_000000937	CDS	uninformative
PtMLO1	Programmed cell death (PCD)	Programmed cell death		tscaffold6950_9552	0.16	NO	0.02	PITAhm_002103	intron	uninformative
PtMLO1	Programmed cell death (PCD)	Programmed cell death		tscaffold704_236014	0.15	NO	0.01			*putative retroelement pol polyprotein
PtMLO1	Programmed cell death (PCD)	Programmed cell death		tscaffold727_834326	0.2	YES	0.24	PITA_000005173	CDS	PREDICTED: G-type lectin S-receptor-like
PtMLO1	Programmed cell death (PCD)	Programmed cell death		tscaffold7300_113529	0.15	NO	0.03	PITAhm_000819	P3'RS	PREDICTED: protein DGCR14
PtMLO1	Programmed cell death (PCD)	Programmed cell death		tscaffold731_290495	0.15	NO	0.01	PITA_000010222	intron	PREDICTED: LRR receptor-like
PtMLO1	Programmed cell death (PCD)	Programmed cell death		tscaffold731_563244	0.15	NO	0.01	PITA_000010223	3'UTR	PREDICTED: LRR receptor-like
PtMLO1	Programmed cell death (PCD)	Programmed cell death		tscaffold7350_111198	0.17	NO	0.04			*ribosome biogenesis protein BOP1 homolog
PtMLO1	Programmed cell death (PCD)	Programmed cell death		tscaffold8267_458062	0.15	NO	0.03			*ubiquitin/ribosomal protein 27a
PtMLO1	Programmed cell death (PCD)	Programmed cell death		tscaffold89_50219	0.17	NO	0.11			*EBP1
PtMLO1	Programmed cell death (PCD)	Programmed cell death		tscaffold954_252267	0.65	NO	0.17			*AT4G02600
PtMLO1	Programmed cell death (PCD)	Programmed cell death		tscaffold954_315580	0.4	NO	0.21	PITA_000016167	intron	PREDICTED: MLO-like protein 1-like isoform X2
PtMLO2	Programmed cell death (PCD)	Programmed cell death		C30232228_236	0.18	NO	0.01			*putative LOV domain-containing protein
PtMLO2	Programmed cell death (PCD)	Programmed cell death		C30801102_2865	0.23	NO	0.01			*putative sucrose synthase, partial
PtMLO2	Programmed cell death (PCD)	Programmed cell death		C31545396_3725	0.21	NO	0.13			*cellulose synthase-like protein
PtMLO2	Programmed cell death (PCD)	Programmed cell death		C31915390_9148	0.18	NO	0.04	PITA_000093973	CDS	chaperone DnaJ-domain containing protein
PtMLO2	Programmed cell death (PCD)	Programmed cell death		C31976388_6941	0.16	NO	0.01	PITA_000092522	CDS	uninformative
PtMLO2	Programmed cell death (PCD)	Programmed cell death		C32052442_7302	0.16	NO	0.01	PITA_000090501	intron	uninformative
PtMLO2	Programmed cell death (PCD)	Programmed cell death		C32242992_1324	0.16	NO	0.01	PITA_000083212	P3'RS	Pectinesterase-2 precursor, putative
PtMLO2	Programmed cell death (PCD)	Programmed cell death		C32314264_12728	0.26	NO	0.04			*uninformative
PtMLO2	Programmed cell death (PCD)	Programmed cell death		C32408810_44932	0.26	NO	0.19	PITA_000073630	CDS	uninformative
PtMLO2	Programmed cell death (PCD)	Programmed cell death		C32435440_22945	0.16	NO	0.01	PITA_000070968	CDS	OB-fold nucleic acid binding domain-containing
PtMLO2	Programmed cell death (PCD)	Programmed cell death		C32490672_16315	0.18	NO	0.03	PITA_000063861	intron	PREDICTED: snakin-2-like
PtMLO2	Programmed cell death (PCD)	Programmed cell death		C32573638_263491	0.26	NO	0.05	PITA_000006571	intron	PREDICTED: MADS-box transcription factor 6-like
PtMLO2	Programmed cell death (PCD)	Programmed cell death		scaffold125163_54746	0.18	NO	0.02	PITA_000040718	intron	uninformative
PtMLO2	Programmed cell death (PCD)	Programmed cell death		scaffold17284_86901	0.16	NO	0.02	PITA_000039250	CDS	EamA-like transporter family protein
PtMLO2	Programmed cell death (PCD)	Programmed cell death		scaffold211598_87541	0.2	NO	0.06	PITA_000052568	CDS	uninformative
PtMLO2	Programmed cell death (PCD)	Programmed cell death		scaffold27300_129241	0.18	NO	0.07	PITA_000026663	intron	RNA recognition motif-containing protein
PtMLO2	Programmed cell death (PCD)	Programmed cell death		scaffold278246.2_33089	0.2	NO	0.01	PITA_000078482	intron	lipase
PtMLO2	Programmed cell death (PCD)	Programmed cell death		scaffold282380_9028	0.26	NO	0.01	PITA_000084554	CDS	Pectinesterase-3 precursor, putative
PtMLO2	Programmed cell death (PCD)	Programmed cell death		scaffold288864.2_7308	0.18	NO	0.09	PITA_000038769	CDS	cell division cycle, putative
PtMLO2	Programmed cell death (PCD)	Programmed cell death		scaffold320560_14253	0.16	NO	0.01	PITA_000050229	CDS	uninformative
PtMLO2	Programmed cell death (PCD)	Programmed cell death		scaffold362203_119454	0.26	NO	0.04	PITA_000039675	CDS	PREDICTED: 1-aminocyclopropane-1-carboxylate
PtMLO2	Programmed cell death (PCD)	Programmed cell death		scaffold40609.1_25181	0.18	NO	0.03	PITA_000061718	CDS	uninformative
PtMLO2	Programmed cell death (PCD)	Programmed cell death		scaffold41248_174719	0.18	NO	0.01	PITA_000034727	CDS	PREDICTED: probable pectinesterase 8-like
PtMLO2	Programmed cell death (PCD)	Programmed cell death		scaffold454809_10248	0.26	NO	0.05	PITA_000025243	P5'RS	PREDICTED: bidirectional sugar transporter
PtMLO2	Programmed cell death (PCD)	Programmed cell death		scaffold469869_108029	0.18	NO	0.16	PITA_000008117	CDS	uninformative
PtMLO2	Programmed cell death (PCD)	Programmed cell death		scaffold509995_73441	0.16	NO	0.02	PITA_000057161	CDS	PREDICTED:
PtMLO2	Programmed cell death (PCD)	Programmed cell death		scaffold516639_13165	0.18	NO	0.15	PITA_000094057	P3'RS	protein-tyrosine-phosphatase-like protein
PtMLO2	Programmed cell death (PCD)	Programmed cell death		scaffold530510_20968	0.21	NO	0.08	PITA_000075908	CDS	PREDICTED: CASP-like protein 1C2
PtMLO2	Programmed cell death (PCD)	Programmed cell death		scaffold539330_185753	0.18	NO	0.09			*NRAMP2
PtMLO2	Programmed cell death (PCD)	Programmed cell death		scaffold565253_240598	0.26	NO	0.08	PITA_000021796	CDS	uninformative
PtMLO2	Programmed cell death (PCD)	Programmed cell death		scaffold690423_2337	0.2	YES	0.28	PITA_000066375	CDS	non-specific phospholipase C2
PtMLO2	Programmed cell death (PCD)	Programmed cell death		scaffold73523_203110	0.18	YES	0.49	PITA_000015344	CDS	PREDICTED: WD repeat-containing protein 5-like
PtMLO2	Programmed cell death (PCD)	Programmed cell death		scaffold73640.2_61442	0.18	NO	0.07	PITA_000027578	CDS	uninformative
PtMLO2	Programmed cell death (PCD)	Programmed cell death		scaffold749248_7147	0.2	NO	0.07	PITA_000080950	CDS	putative inositol transporter 2
PtMLO2	Programmed cell death (PCD)	Programmed cell death		scaffold750968_15650	0.16	NO	0.01	PITA_000090756	CDS	cytochrome P450, putative
PtMLO2	Programmed cell death (PCD)	Programmed cell death		scaffold77001_71640	0.2	NO	0.09	PITA_000040961	P3'RS	L-gulono-1,4-lactone (L-GulL) oxidase 3
PtMLO2	Programmed cell death (PCD)	Programmed cell death		scaffold789673.1_34148	0.16	NO	0.01	PITA_000075472	CDS	PREDICTED: cytochrome P450 CYP736A12
PtMLO2	Programmed cell death (PCD)	Programmed cell death		scaffold796295_1153	0.19	NO	0.01	PITA_000095972	CDS	uninformative
PtMLO2	Programmed cell death (PCD)	Programmed cell death		scaffold849701.1_6534	0.18	NO	0.06	PITA_000042392	CDS	PREDICTED: probable polygalacturonase-like isoform
PtMLO2	Programmed cell death (PCD)	Programmed cell death		scaffold856218_9765	0.26	NO	0.05			*endo-beta-1,4-glucanase
PtMLO2	Programmed cell death (PCD)	Programmed cell death		scaffold861342_46428	0.26	NO	0.01	PITA_000062630	CDS	ubiquitin-conjugating enzyme family protein
PtMLO2	Programmed cell death (PCD)	Programmed cell death		scaffold874288_53004	0.18	NO	0.05	PITA_000055519	CDS	not_annotated
PtMLO2	Programmed cell death (PCD)	Programmed cell death		scaffold881617_88743	0.24	NO	0.05	PITA_000047317	CDS	Cysteine-rich repeat secretory protein
PtMLO2	Programmed cell death (PCD)	Programmed cell death		scaffold891136.2_31876	0.2	NO	0.09	PITA_000048931	intron	histone H1 linker
PtMLO2	Programmed cell death (PCD)	Programmed cell death		scaffold892288_113420	0.18	NO	0.02	PITA_000041764	CDS	pentatricopeptide repeat-containing protein
PtMLO2	Programmed cell death (PCD)	Programmed cell death		scaffold894613.2_22702	0.26	NO	0.07	PITA_000087409	CDS	PREDICTED: heat shock 70 kDa protein-like isoform
PtMLO2	Programmed cell death (PCD)	Programmed cell death		scaffold894988.2_10458	0.16	NO	0.02	PITA_000085414	CDS	kinase, putative
PtMLO2	Programmed cell death (PCD)	Programmed cell death		scaffold900348_51819	0.26	NO	0.05	PITA_000044148	CDS	PREDICTED: 60S ribosomal protein L8-3-like
PtMLO2	Programmed cell death (PCD)	Programmed cell death		scaffold901682_31363	0.18	NO	0.02			*S-receptor kinase-like protein
PtMLO2	Programmed cell death (PCD)	Programmed cell death		scaffold904038_50996	0.2	NO	0.14	PITA_000045477	intron	not_annotated
PtMLO2	Programmed cell death (PCD)	Programmed cell death		tscaffold1075_152400	0.18	NO	0.03			*uninformative
PtMLO2	Programmed cell death (PCD)	Programmed cell death		tscaffold1147_296012	0.17	NO	0.01	PITAhm_002735	P3'RS	PREDICTED: pyrophosphate-energized vacuolar
PtMLO2	Programmed cell death (PCD)	Programmed cell death		tscaffold1639_308099	0.18	NO	0.01	PITAhm_001274	P3'RS	receptor of activated protein kinase C 1
PtMLO2	Programmed cell death (PCD)	Programmed cell death		tscaffold1639_539502	0.24	NO	0.01	PITA_000011421	CDS	PREDICTED: sporulation-specific protein 15-like
PtMLO2	Programmed cell death (PCD)	Programmed cell death		tscaffold2106_266526	0.26	NO	0.01	PITA_000009303	intron	PREDICTED: cysteine-rich receptor-like protein
PtMLO2	Programmed cell death (PCD)	Programmed cell death		tscaffold2225_159168	0.18	NO	0.11			*AT5G20680, partial
PtMLO2	Programmed cell death (PCD)	Programmed cell death		tscaffold276_253602	0.26	NO	0.08			*RPL9
PtMLO2	Programmed cell death (PCD)	Programmed cell death		tscaffold3608_192548	0.18	NO	0.04			*SLO2
PtMLO2	Programmed cell death (PCD)	Programmed cell death		tscaffold3608_63709	0.19	NO	0.03			*plant invertase/pectin methylesterase inhibitor superfamily
PtMLO2	Programmed cell death (PCD)	Programmed cell death		tscaffold3608_85853	0.19	NO	0.03			*pectinesterase family protein
PtMLO2	Programmed cell death (PCD)	Programmed cell death		tscaffold3931_1650326	0.2	NO	0.01			*putative pectin methylesterase, partial
PtMLO2	Programmed cell death (PCD)	Programmed cell death		tscaffold4206_112772	0.17	NO	0.01	PITA_000008461	CDS	uninformative
PtMLO2	Programmed cell death (PCD)	Programmed cell death		tscaffold4373_933488	0.26	NO	0.01	PITAhm_000313	CDS	uninformative
PtMLO2	Programmed cell death (PCD)	Programmed cell death		tscaffold4758_1357481	0.18	NO	0.02			*uninformative
PtMLO2	Programmed cell death (PCD)	Programmed cell death		tscaffold5749_43448	0.16	NO	0.02	PITA_000018124	CDS	PREDICTED: TMV resistance protein N-like
PtMLO2	Programmed cell death (PCD)	Programmed cell death		tscaffold6473_89307	0.16	NO	0.02	PITA_000030726	CDS	PREDICTED: subtilisin-like protease-like
PtMLO2	Programmed cell death (PCD)	Programmed cell death		tscaffold6714_3625	0.19	NO	0.04	PITA_000044476	CDS	ethylene-responsive transcription factor
PtMLO2	Programmed cell death (PCD)	Programmed cell death		tscaffold7553_225184	0.26	NO	0.01			*UPL3
PtMLO2	Programmed cell death (PCD)	Programmed cell death		tscaffold7837_250586	0.18	NO	0.02			*Cytochrome P450 CYP867A, partial
PtMLO2	Programmed cell death (PCD)	Programmed cell death		tscaffold8299_462909	0.18	NO	0.03			*uninformative
PtMLO2	Programmed cell death (PCD)	Programmed cell death		tscaffold8360_6316	0.19	NO	0.12	PITAhm_000955	intron	uninformative
PtMLO2	Programmed cell death (PCD)	Programmed cell death		tscaffold8363_46245	0.26	NO	0.14			*D-3-phosphoglycerate dehydrogenase
PtMLO2	Programmed cell death (PCD)	Programmed cell death		tscaffold8625_242853	0.2	NO	0.07	PITA_000023578	intron	not_annotated
PtMLO2	Programmed cell death (PCD)	Programmed cell death		tscaffold8957_19978	0.26	NO	0.13	PITA_000022101	CDS	PREDICTED: bidirectional sugar transporter SWEET4
PtMLO2	Programmed cell death (PCD)	Programmed cell death		tscaffold962_49049	0.18	NO	0.03	PITA_000030222	CDS	PREDICTED: LOB domain-containing protein 17-like
GLX1	Reactive oxygen species (ROS)-related	Detoxifying enzyme		C32366386_6079	0.14	YES	0.19	PITA_000076875	CDS	chaperone protein dnaJ 8
GLX1	Reactive oxygen species (ROS)-related	Detoxifying enzyme		scaffold281686_50663	0.13	NO	0.11	PITA_000049419	CDS	PREDICTED: ubiquinol oxidase 1a,
GLX1	Reactive oxygen species (ROS)-related	Detoxifying enzyme		scaffold361859.1_52251	0.17	NO	0.14	PITA_000064961	CDS	leucine-rich repeat protein kinase-like protein
GLX1	Reactive oxygen species (ROS)-related	Detoxifying enzyme		scaffold614810_46114	0.13	NO	0.08	PITA_000052045	CDS	PREDICTED: probably inactive leucine-rich repeat
PtAldh	Reactive oxygen species (ROS)-related	Detoxifying enzyme		C32567412_108248	0.14	YES	0.24			*uninformative
PtAldh	Reactive oxygen species (ROS)-related	Detoxifying enzyme		tscaffold2817_573634	0.15	NO	0.31	PITAhm_002952	CDS	Os02g0232900
PtGSTF9	Reactive oxygen species (ROS)-related	Detoxifying enzyme		scaffold360971_29141	0.15	NO	0.07	PITA_000034448	intron	cytochrome b245 beta chain homolog RbohAp108,
PtGSTF9	Reactive oxygen species (ROS)-related	Detoxifying enzyme		tscaffold22_65104	0.13	NO	0.04	PITAhm_000216	P3'RS	uninformative
PtGSTU18	Reactive oxygen species (ROS)-related	Detoxifying enzyme		C28604450_41	0.14	NO	0.03			*kinesin light chain-related family protein
PtGSTU18	Reactive oxygen species (ROS)-related	Detoxifying enzyme		scaffold189904.2_221888	0.12	NO	0.02	PITA_000027980	P3'RS	putative aquaporin PIP2-8
PtGSTU18	Reactive oxygen species (ROS)-related	Detoxifying enzyme		scaffold333449.1_24345	0.15	NO	0.28	PITA_000067278	P3'RS	PLAC8 family protein
PtGSTU18	Reactive oxygen species (ROS)-related	Detoxifying enzyme		scaffold438219.2_20143	0.15	YES	0.27	PITA_000082094	CDS	PREDICTED: probable indole-3-acetic acid-amido
PtGSTU18	Reactive oxygen species (ROS)-related	Detoxifying enzyme		scaffold505944.3_450182	0.13	NO	0.08			*transducin family protein
PtGSTU18	Reactive oxygen species (ROS)-related	Detoxifying enzyme		tscaffold5463_177864	0.13	NO	0.12	PITAhm_002799	intron	PREDICTED: adenosine deaminase-like protein-like
PtGSTU18	Reactive oxygen species (ROS)-related	Detoxifying enzyme		tscaffold8336_414590	0.16	NO	0.32	PITA_000008968	intron	PREDICTED: DEAD-box ATP-dependent RNA helicase
PtGSTU18	Reactive oxygen species (ROS)-related	Detoxifying enzyme		tscaffold8336_549532	0.16	NO	0.32	PITA_000008969	CDS	replication protein A1 - like
HSP17.4-CIII	Reactive oxygen species (ROS)-related	H2O2 signaling		C29181886_478	0.13	NO	0.09			*uninformative
HSP17.4-CIII	Reactive oxygen species (ROS)-related	H2O2 signaling		C32462568_26721	0.11	NO	0.08	PITA_000067857	CDS	PREDICTED: inorganic phosphate transporter
HSP17.4-CIII	Reactive oxygen species (ROS)-related	H2O2 signaling		scaffold203410.3_9187	0.12	NO	0.13	PITA_000064557	intron	PREDICTED: proline-rich receptor-like protein
HSP17.4-CIII	Reactive oxygen species (ROS)-related	H2O2 signaling		scaffold351473_17596	0.16	NO	0.04	PITA_000034503	CDS	heat stress transcription factor SCHIZORIZA
HSP17.4-CIII	Reactive oxygen species (ROS)-related	H2O2 signaling		scaffold897722.1_13171	0.13	NO	0.08	PITA_000090136	CDS	Os01g0290100
HSP17.4-CIII	Reactive oxygen species (ROS)-related	H2O2 signaling		scaffold903929_74466	0.14	NO	0.01	PITA_000042544	CDS	CIII heat shock protein 17.4
HSP17.4-CIII	Reactive oxygen species (ROS)-related	H2O2 signaling		tscaffold313_414568	0.13	YES	0.3	PITA_000010767	CDS	putative aquaporin PIP1-5
HSP17.4-CIII	Reactive oxygen species (ROS)-related	H2O2 signaling		tscaffold8829_380215	0.13	NO	0.07	PITA_000012333	intron	PREDICTED: malonyl-CoA-acyl carrier protein
PtCPN10	Reactive oxygen species (ROS)-related	H2O2 signaling		tscaffold1552_71482	0.21	NO	0.48	PITA_000009077	5'UTR	PREDICTED: 10 kDa chaperonin-like
PtCPN10	Reactive oxygen species (ROS)-related	H2O2 signaling		tscaffold6295_171983	0.12	NO	0.01	PITA_000013070	3'UTR	uninformative
PtGPX1	Reactive oxygen species (ROS)-related	Peroxidase		C27282384_354	0.12	NO	0.01			*leucine-rich repeat family protein
PtGPX1	Reactive oxygen species (ROS)-related	Peroxidase		C31147380_3098	0.13	NO	0.02			*lipoxygenase family protein
PtGPX1	Reactive oxygen species (ROS)-related	Peroxidase		C32562240_162531	0.14	NO	0.09	PITA_000036698	CDS	putative receptor protein kinase
PtGPX1	Reactive oxygen species (ROS)-related	Peroxidase		scaffold306709.2_131552	0.16	NO	0.09	PITA_000038898	intron	uninformative
PtGPX1	Reactive oxygen species (ROS)-related	Peroxidase		scaffold32310.2_29480	0.14	NO	0.01	PITA_000053832	intron	not_annotated
PtGPX1	Reactive oxygen species (ROS)-related	Peroxidase		scaffold4989_109854	0.17	NO	0.01	PITA_000024055	CDS	PREDICTED: probable polyadenylate-binding protein
PtGPX1	Reactive oxygen species (ROS)-related	Peroxidase		scaffold60413.1_19042	0.19	NO	0.03	PITA_000087950	CDS	flavonoid 3' hydroxylase
PtGPX1	Reactive oxygen species (ROS)-related	Peroxidase		scaffold639830_17112	0.13	NO	0.02	PITA_000089329	CDS	o-methyltransferase, putative
PtGPX1	Reactive oxygen species (ROS)-related	Peroxidase		scaffold656542_29289	0.17	NO	0.01			*pentatricopeptide repeat (PPR) superfamily protein
PtGPX1	Reactive oxygen species (ROS)-related	Peroxidase		scaffold844279_19720	0.17	NO	0.01	PITA_000088160	3'UTR	1(10),5-germacradien-4-ol synthase
PtGPX1	Reactive oxygen species (ROS)-related	Peroxidase		scaffold871144_11707	0.14	NO	0.2	PITA_000085282	CDS	PREDICTED: CBL-interacting protein kinase 2-like
PtGPX1	Reactive oxygen species (ROS)-related	Peroxidase		tscaffold1514_3964	0.17	NO	0.02	PITAhm_001590	intron	AAA-type ATPase family protein
PtGPX1	Reactive oxygen species (ROS)-related	Peroxidase		tscaffold1572_863739	0.15	NO	0.02	PITA_000002386	CDS	nucleoside diphosphate kinase, putative
PtGPX1	Reactive oxygen species (ROS)-related	Peroxidase		tscaffold2536_712064	0.17	YES	0.49	PITA_000006595	CDS	MATE efflux family protein
PtGPX1	Reactive oxygen species (ROS)-related	Peroxidase		tscaffold2878_300274	0.14	NO	0.02	PITA_000006169	CDS	oligopeptide transporter, putative
PtGPX1	Reactive oxygen species (ROS)-related	Peroxidase		tscaffold363_266521	0.15	NO	0.06	PITA_000008706	CDS	late embryogenesis abundant protein LEA8-3
PtGPX1	Reactive oxygen species (ROS)-related	Peroxidase		tscaffold3731_165217	0.15	NO	0.01	PITA_000019022	CDS	PREDICTED: glutathione S-transferase omega-like
PtGPX1	Reactive oxygen species (ROS)-related	Peroxidase		tscaffold5017_592222	0.12	NO	0.02	PITA_000007835	intron	uninformative
PtGPX1	Reactive oxygen species (ROS)-related	Peroxidase		tscaffold5369_282942	0.14	NO	0.01	PITAhm_002979	intron	PREDICTED: shaggy-related protein kinase kappa-like
PtGPX2	Reactive oxygen species (ROS)-related	Peroxidase		C25795930_170	0.13	NO	0.01			*uninformative
PtGPX2	Reactive oxygen species (ROS)-related	Peroxidase		scaffold377528_17598	0.12	NO	0.02	PITA_000075912	CDS	PREDICTED: prolyl endopeptidase
PtGPX2	Reactive oxygen species (ROS)-related	Peroxidase		scaffold389058.1_5489	0.15	NO	0.2			*uninformative
PtGPX2	Reactive oxygen species (ROS)-related	Peroxidase		scaffold447661_2598	0.13	NO	0.03	PITA_000033833	P3'RS	PREDICTED: probable LRR receptor-like
PtGPX2	Reactive oxygen species (ROS)-related	Peroxidase		scaffold4765_124691	0.13	NO	0.05	PITA_000025005	intron	uninformative
PtGPX2	Reactive oxygen species (ROS)-related	Peroxidase		scaffold4989_109854	0.13	NO	0.01	PITA_000024055	CDS	PREDICTED: probable polyadenylate-binding protein
PtGPX2	Reactive oxygen species (ROS)-related	Peroxidase		scaffold618904.2_123661	0.13	NO	0.02			*transferring glycosyl group transferase (DUF604)
PtGPX2	Reactive oxygen species (ROS)-related	Peroxidase		scaffold656340_48309	0.12	NO	0.01			*MC5
PtGPX2	Reactive oxygen species (ROS)-related	Peroxidase		scaffold758621_1546	0.12	NO	0.02			*lectin protein kinase
PtGPX2	Reactive oxygen species (ROS)-related	Peroxidase		scaffold834361_5920	0.14	NO	0.02	PITA_000092097	CDS	PREDICTED: DNA topoisomerase 1-like isoform X1
PtGPX2	Reactive oxygen species (ROS)-related	Peroxidase		scaffold891632_58363	0.14	NO	0.12	PITA_000049939	CDS	sugar transport protein 4
PtGPX2	Reactive oxygen species (ROS)-related	Peroxidase		scaffold893304_133843	0.13	YES	0.46	PITA_000025127	intron	pectin lyase-like protein
PtGPX2	Reactive oxygen species (ROS)-related	Peroxidase		scaffold904213_155485	0.12	NO	0.01	PITA_000030619	CDS	PREDICTED: prolyl endopeptidase
PtGPX2	Reactive oxygen species (ROS)-related	Peroxidase		scaffold90612.1_10179	0.14	NO	0.12	PITA_000089867	intron	AMP dependent CoA ligase, putative
PtGPX2	Reactive oxygen species (ROS)-related	Peroxidase		scaffold93123_104585	0.12	NO	0.03	PITA_000043518	CDS	CBL-interacting protein kinase
PtGPX2	Reactive oxygen species (ROS)-related	Peroxidase		tscaffold197_959572	0.12	NO	0.01	PITA_000001678	intron	PREDICTED: prolyl endopeptidase-like
PtGPX2	Reactive oxygen species (ROS)-related	Peroxidase		tscaffold2178_1843266	0.13	NO	0.01			*Uncharacterized mitochondrial protein
PtGPX2	Reactive oxygen species (ROS)-related	Peroxidase		tscaffold2756_45839	0.16	NO	0.03	PITA_000014527	CDS	nucleoid DNA-binding family protein
PtGPX2	Reactive oxygen species (ROS)-related	Peroxidase		tscaffold3427_750742	0.13	NO	0.02	PITAhm_003198	intron	uninformative
PtGPX2	Reactive oxygen species (ROS)-related	Peroxidase		tscaffold6895_29195	0.12	NO	0.03	PITA_000072204	CDS	2-oxoglutarate-iron(II)-dependent oxygenase
PtGPX3	Reactive oxygen species (ROS)-related	Peroxidase		C32520696_37804	0.31	YES	0.47	PITA_000057500	3'UTR	glutathione peroxidase, putative
PtGPX3	Reactive oxygen species (ROS)-related	Peroxidase		scaffold206412_60529	0.3	YES	0.46	PITA_000066261	intron	glutathione peroxidase, putative
PtGPX3	Reactive oxygen species (ROS)-related	Peroxidase		scaffold47607_4307	0.29	YES	0.44			*uninformative
PtGPX3	Reactive oxygen species (ROS)-related	Peroxidase		scaffold827893_1594	0.36	NO	0.18	PITA_000094248	P3'RS	PREDICTED: probable phospholipid hydroperoxide
PtGPX3	Reactive oxygen species (ROS)-related	Peroxidase		scaffold860879_16103	0.31	NO	0.15	PITA_000083403	CDS	glutathione peroxidase, putative
PtGPX3	Reactive oxygen species (ROS)-related	Peroxidase		tscaffold4146_19368	0.35	NO	0.15	PITA_000090092	CDS	glutathione peroxidase, putative
PtGPX3	Reactive oxygen species (ROS)-related	Peroxidase		tscaffold4146_4208	0.24	NO	0.13	PITA_000090092	P3'RS	glutathione peroxidase, putative
PtGPX3	Reactive oxygen species (ROS)-related	Peroxidase		tscaffold4146_421	0.25	NO	0.25	PITA_000090092	P3'RS	glutathione peroxidase, putative
PtGPX3	Reactive oxygen species (ROS)-related	Peroxidase		tscaffold6502_181813	0.41	YES	0.48			*glutathione peroxidase-like protein,partial
PtGPX3	Reactive oxygen species (ROS)-related	Peroxidase		tscaffold6502_237111	0.29	NO	0.16			*glutathione peroxidase 3
PtGPX3	Reactive oxygen species (ROS)-related	Peroxidase		tscaffold906_435061	0.49	NO	0.18	PITA_000009675	5'UTR	glutathione peroxidase, putative
PtGPX3	Reactive oxygen species (ROS)-related	Peroxidase		tscaffold906_472382	0.29	NO	0.15			*glutathione peroxidase-like protein,partial
PtGPX3	Reactive oxygen species (ROS)-related	Peroxidase		tscaffold906_483115	0.3	YES	0.46			*glutathione peroxidase 1
PtGPX3	Reactive oxygen species (ROS)-related	Peroxidase		tscaffold906_5163	0.38	YES	0.42	PITA_000009670	intron	glutathione peroxidase, putative
PtGPX3	Reactive oxygen species (ROS)-related	Peroxidase		tscaffold906_554605	0.24	NO	0.13			*glutathione peroxidase 1
PtGPX3	Reactive oxygen species (ROS)-related	Peroxidase		tscaffold906_619346	0.33	NO	0.15			*glutathione peroxidase 2
PX-1	Reactive oxygen species (ROS)-related	Peroxidase		C32563524_109119	0.11	NO	0.06	PITA_000035058	CDS	Protein HSP-60, isoform b
PX-1	Reactive oxygen species (ROS)-related	Peroxidase		tscaffold4355_156720	0.13	NO	0.01			*SR1
PX-2	Reactive oxygen species (ROS)-related	Peroxidase		C27087262_149	0.15	NO	0.01			*korrigan
PX-2	Reactive oxygen species (ROS)-related	Peroxidase		C30581540_301	0.14	NO	0.02			*plasmodesmata-located protein 8
PX-2	Reactive oxygen species (ROS)-related	Peroxidase		C32543822_16016	0.15	NO	0.01	PITA_000049270	intron	PREDICTED: endoglucanase 24
PX-2	Reactive oxygen species (ROS)-related	Peroxidase		scaffold813928_2943	0.15	NO	0.01			*endo-beta-1,4-glucanase
PX-2	Reactive oxygen species (ROS)-related	Peroxidase		tscaffold3180_105605	0.12	NO	0.02	PITA_000032480	CDS	PREDICTED: TMV resistance protein N-like
PX-2	Reactive oxygen species (ROS)-related	Peroxidase		tscaffold5460_75563	0.15	NO	0.2	PITAhm_001968	intron	PREDICTED: probable calcium-binding protein
PX-2	Reactive oxygen species (ROS)-related	Peroxidase		tscaffold9039_19425	0.13	NO	0.01	PITA_000089815	P5'RS	Cationic peroxidase 1 precursor, putative
PX-3	Reactive oxygen species (ROS)-related	Peroxidase		C30506072_988	0.15	NO	0.16			*putative disease resistance protein
PX-3	Reactive oxygen species (ROS)-related	Peroxidase		scaffold33366_143231	0.14	NO	0.16	PITA_000028621	CDS	PREDICTED: threonine dehydratase biosynthetic,
PX-3	Reactive oxygen species (ROS)-related	Peroxidase		scaffold360971_28967	0.17	NO	0.03	PITA_000034448	intron	cytochrome b245 beta chain homolog RbohAp108,
PX-3	Reactive oxygen species (ROS)-related	Peroxidase		scaffold424632.1_113827	0.15	NO	0.03	PITAhm_002762	intron	uninformative
PX-4	Reactive oxygen species (ROS)-related	Peroxidase		C28240362_238	0.11	NO	0.04			*uninformative
PX-4	Reactive oxygen species (ROS)-related	Peroxidase		C30574806_1190	0.14	NO	0.01			*CRK27
PX-4	Reactive oxygen species (ROS)-related	Peroxidase		scaffold331586.2_8016	0.15	NO	0.02	PITA_000037245	CDS	ABI3-interacting protein 3
PX-4	Reactive oxygen species (ROS)-related	Peroxidase		scaffold674772_28236	0.14	NO	0.01	PITA_000062155	CDS	uninformative
PX-4	Reactive oxygen species (ROS)-related	Peroxidase		scaffold9138_10926	0.14	NO	0.02			*phosphatase 2C family protein
PX-4	Reactive oxygen species (ROS)-related	Peroxidase		tscaffold181_192880	0.13	NO	0.08	PITA_000020080	P3'RS	not_annotated
PX-4	Reactive oxygen species (ROS)-related	Peroxidase		tscaffold1838_106413	0.11	NO	0.01	PITA_000022379	CDS	Pectate lyase precursor, putative
PX-4	Reactive oxygen species (ROS)-related	Peroxidase		tscaffold2536_712064	0.16	YES	0.49	PITA_000006595	CDS	MATE efflux family protein
PX-4	Reactive oxygen species (ROS)-related	Peroxidase		tscaffold3405_75233	0.15	NO	0.02	PITA_000034703	CDS	PREDICTED: R-linalool synthase, chloroplastic-like
PX-4	Reactive oxygen species (ROS)-related	Peroxidase		tscaffold893_1010219	0.15	NO	0.03	PITAhm_000694	CDS	PREDICTED: protein CASP-like
OXR1	Reactive oxygen species (ROS)-related	ROS scavenging		C32160984_13790	0.14	NO	0.15	PITA_000086804	P5'RS	not_annotated
OXR1	Reactive oxygen species (ROS)-related	ROS scavenging		scaffold170916_68414	0.12	NO	0.1	PITA_000036089	CDS	PREDICTED: putative leucine-rich repeat
OXR1	Reactive oxygen species (ROS)-related	ROS scavenging		tscaffold6420_125164	0.15	YES	0.27			*GA2ox6
PT1	Reactive oxygen species (ROS)-related	ROS scavenging		scaffold138994.1_147846	0.13	NO	0.02	PITA_000023989	CDS	PREDICTED: DNA repair endonuclease UVH1-like
PT1	Reactive oxygen species (ROS)-related	ROS scavenging		scaffold461998_26778	0.16	NO	0.02			*U-box domain-containing family protein
PT1	Reactive oxygen species (ROS)-related	ROS scavenging		tscaffold6595_31429	0.11	YES	0.21	PITA_000081523	P3'RS	pentatricopeptide-repeat protein GUN1
(-)pin-TPS	Terpenoid biosynthesis	Terpenoid biosynthesis		C21334813_157	0.13	NO	0.05			*uninformative
(-)pin-TPS	Terpenoid biosynthesis	Terpenoid biosynthesis		C32208428_16471	0.13	NO	0.03	PITA_000084838	CDS	nine-cis-epoxycarotenoid dioxygenase 4
(-)pin-TPS	Terpenoid biosynthesis	Terpenoid biosynthesis		C32549292_15005	0.14	NO	0.18	PITA_000046559	3'UTR	o-methyltransferase, putative
(+)pin-TPS	Terpenoid biosynthesis	Terpenoid biosynthesis		C32556010_24865	0.14	NO	0.02	PITA_000042288	intron	UDP-glucuronic acid decarboxylase
AOC	Terpenoid biosynthesis	Terpenoid biosynthesis		scaffold14488.1_98288	0.13	YES	0.3	PITA_000040141	5'UTR	PREDICTED: F-box/LRR-repeat protein 12-like
AOC	Terpenoid biosynthesis	Terpenoid biosynthesis		tscaffold667_1585822	0.11	NO	0.03	PITA_000001458	CDS	serine/threonine protein kinase PBS1
CYPA	Terpenoid biosynthesis	Cytochrome p450 monooxygenase		C21334813_157	0.13	NO	0.05			*uninformative
CYPA	Terpenoid biosynthesis	Cytochrome p450 monooxygenase		scaffold196588.2_135530	0.11	NO	0.03	PITA_000032728	CDS	endo-beta-1,4-glucanase
CYPA	Terpenoid biosynthesis	Cytochrome p450 monooxygenase		tscaffold1173_1027692	0.13	NO	0.04	PITA_000003520	intron	PREDICTED: lysine histidine transporter 1
CYPB	Terpenoid biosynthesis	Cytochrome p450 monooxygenase		C23541900_118	0.52	YES	0.49			*uninformative
CYPB	Terpenoid biosynthesis	Cytochrome p450 monooxygenase		C24381204_144	0.59	NO	0.01			*uninformative
CYPB	Terpenoid biosynthesis	Cytochrome p450 monooxygenase		C26612460_288	0.46	NO	0.01			*Cf-4/9 disease resistance-like family protein
CYPB	Terpenoid biosynthesis	Cytochrome p450 monooxygenase		C26932030_256	0.52	YES	0.49			*putative truncated TIR-NBS-LRR protein
CYPB	Terpenoid biosynthesis	Cytochrome p450 monooxygenase		C27677644_161	0.52	NO	0.01			*uninformative
CYPB	Terpenoid biosynthesis	Cytochrome p450 monooxygenase		C29137614_397	0.46	YES	0.5			*PXY
CYPB	Terpenoid biosynthesis	Cytochrome p450 monooxygenase		C29681120_242	0.53	NO	0.1			*RKF3
CYPB	Terpenoid biosynthesis	Cytochrome p450 monooxygenase		C29847242_386	0.54	NO	0.14			*putative TIR-NBS-LRR protein
CYPB	Terpenoid biosynthesis	Cytochrome p450 monooxygenase		C30133264_571	0.42	YES	0.47			*leucine-rich repeat transmembrane protein kinase
CYPB	Terpenoid biosynthesis	Cytochrome p450 monooxygenase		C30981004_394	0.46	NO	0.01			*BPM4
CYPB	Terpenoid biosynthesis	Cytochrome p450 monooxygenase		C31257160_2382	0.42	NO	0.05			*uninformative
CYPB	Terpenoid biosynthesis	Cytochrome p450 monooxygenase		C31490512_5096	0.42	NO	0.13			*LRK1
CYPB	Terpenoid biosynthesis	Cytochrome p450 monooxygenase		C31569984_5864	0.52	YES	0.5			*cytochrome P450 CYP78A142, partial
CYPB	Terpenoid biosynthesis	Cytochrome p450 monooxygenase		C31675318_4471	0.55	NO	0.05			*pentatricopeptide repeat (PPR) superfamily protein
CYPB	Terpenoid biosynthesis	Cytochrome p450 monooxygenase		C31675318_4768	0.55	NO	0.06			*pentatricopeptide repeat (PPR) superfamily protein
CYPB	Terpenoid biosynthesis	Cytochrome p450 monooxygenase		C31764936_5309	0.52	YES	0.5			*F5O11.33
CYPB	Terpenoid biosynthesis	Cytochrome p450 monooxygenase		C31792424_3177	0.54	NO	0.06	PITA_000096233	CDS	HXXXD-type acyl-transferase-like protein
CYPB	Terpenoid biosynthesis	Cytochrome p450 monooxygenase		C32056588_10666	0.54	NO	0.12			*RBP1, partial
CYPB	Terpenoid biosynthesis	Cytochrome p450 monooxygenase		C32082478_11590	0.52	YES	0.5	PITA_000089561	CDS	PREDICTED: cytochrome P450 78A3
CYPB	Terpenoid biosynthesis	Cytochrome p450 monooxygenase		C32165844_24276	0.42	NO	0.05	PITA_000086628	P5'RS	PREDICTED: EVI5-like protein isoform X1
CYPB	Terpenoid biosynthesis	Cytochrome p450 monooxygenase		C32207702_1056	0.46	NO	0.01			*U1SNRNP
CYPB	Terpenoid biosynthesis	Cytochrome p450 monooxygenase		C32223428_15904	0.54	NO	0.08	PITA_000084149	P3'RS	polygalacturonase 2
CYPB	Terpenoid biosynthesis	Cytochrome p450 monooxygenase		C32254254_312	0.46	NO	0.01	PITA_000082614	CDS	PREDICTED: heat shock cognate 71 kDa protein
CYPB	Terpenoid biosynthesis	Cytochrome p450 monooxygenase		C32367946_32588	0.42	NO	0.03	PITA_000076755	3'UTR	MAP kinase
CYPB	Terpenoid biosynthesis	Cytochrome p450 monooxygenase		C32377044_25715	0.42	NO	0.11	PITA_000076112	intron	uninformative
CYPB	Terpenoid biosynthesis	Cytochrome p450 monooxygenase		C32410508_25845	0.42	NO	0.02	PITA_000073487	P3'RS	PREDICTED: MADS-box transcription factor 6-like
CYPB	Terpenoid biosynthesis	Cytochrome p450 monooxygenase		C32410508_38191	0.42	NO	0.02	PITA_000073487	CDS	PREDICTED: MADS-box transcription factor 6-like
CYPB	Terpenoid biosynthesis	Cytochrome p450 monooxygenase		C32418034_9899	0.42	NO	0.05	PITA_000072788	intron	Os09g0332600
CYPB	Terpenoid biosynthesis	Cytochrome p450 monooxygenase		C32476402_32863	0.5	NO	0.23	PITA_000066115	intron	PREDICTED: G-type lectin S-receptor-like
CYPB	Terpenoid biosynthesis	Cytochrome p450 monooxygenase		C32478300_22817	0.43	NO	0.07	PITA_000065812	CDS	PREDICTED: protein PHLOEM PROTEIN 2-LIKE A5
CYPB	Terpenoid biosynthesis	Cytochrome p450 monooxygenase		C32490384_22925	0.85	NO	0.16	PITA_000063919	CDS	unknown
CYPB	Terpenoid biosynthesis	Cytochrome p450 monooxygenase		C32500358_42361	0.43	NO	0.06	PITA_000062090	intron	WRKY7 - superfamily of TFs having WRKY
CYPB	Terpenoid biosynthesis	Cytochrome p450 monooxygenase		C32504182_45066	0.85	NO	0.01			*UDP-glucosyltransferase, partial
CYPB	Terpenoid biosynthesis	Cytochrome p450 monooxygenase		C32521130_68281	0.59	NO	0.09	PITA_000057368	intron	putative peptide transporter
CYPB	Terpenoid biosynthesis	Cytochrome p450 monooxygenase		C32557712_6285	0.41	YES	0.5			*uninformative
CYPB	Terpenoid biosynthesis	Cytochrome p450 monooxygenase		C32565244_111490	0.42	NO	0.02	PITA_000032660	CDS	PREDICTED: (-)-germacrene D synthase-like
CYPB	Terpenoid biosynthesis	Cytochrome p450 monooxygenase		C32573518_473570	0.56	NO	0.02	PITA_000008242	intron	PREDICTED: probable methyltransferase PMT13
CYPB	Terpenoid biosynthesis	Cytochrome p450 monooxygenase		scaffold106882_35432	0.42	NO	0.01	PITA_000057241	CDS	Hypothetical protein CBG04830
CYPB	Terpenoid biosynthesis	Cytochrome p450 monooxygenase		scaffold112163_2185	0.53	NO	0.09	PITA_000087649	intron	serine/threonine protein kinase, putative
CYPB	Terpenoid biosynthesis	Cytochrome p450 monooxygenase		scaffold112340.1_83120	0.52	NO	0.01	PITA_000057260	CDS	putative peptide/nitrate transporter
CYPB	Terpenoid biosynthesis	Cytochrome p450 monooxygenase		scaffold112340.3_50218	0.5	NO	0.01	PITA_000050556	CDS	glucosinolate transporter-2
CYPB	Terpenoid biosynthesis	Cytochrome p450 monooxygenase		scaffold134546.4_27806	0.46	NO	0.01	PITA_000067613	CDS	PREDICTED: probable ubiquitin-conjugating enzyme
CYPB	Terpenoid biosynthesis	Cytochrome p450 monooxygenase		scaffold136233.2_34220	0.53	NO	0.04	PITA_000067489	CDS	PREDICTED: probable xyloglucan
CYPB	Terpenoid biosynthesis	Cytochrome p450 monooxygenase		scaffold143106_84438	0.46	NO	0.01	PITA_000036204	3'UTR	PREDICTED: LOW QUALITY PROTEIN: cellulose synthase
CYPB	Terpenoid biosynthesis	Cytochrome p450 monooxygenase		scaffold187569_27334	0.42	NO	0.08	PITA_000070105	P3'RS	PREDICTED: probable LRR receptor-like
CYPB	Terpenoid biosynthesis	Cytochrome p450 monooxygenase		scaffold201466.2_102022	0.41	NO	0.01	PITA_000046410	intron	PREDICTED: GTP-binding protein SAR1A-like
CYPB	Terpenoid biosynthesis	Cytochrome p450 monooxygenase		scaffold229416_7301	0.46	YES	0.49	PITA_000089162	CDS	PREDICTED: beta-amylase 1, chloroplastic-like
CYPB	Terpenoid biosynthesis	Cytochrome p450 monooxygenase		scaffold274094_73247	0.46	NO	0.01	PITA_000045924	CDS	not_annotated
CYPB	Terpenoid biosynthesis	Cytochrome p450 monooxygenase		scaffold287748_14679	0.58	NO	0.01	PITA_000067174	CDS	PREDICTED: type I inositol 1,4,5-trisphosphate
CYPB	Terpenoid biosynthesis	Cytochrome p450 monooxygenase		scaffold304551_27813	0.5	NO	0.21	PITA_000070741	CDS	PREDICTED: 26S proteasome non-ATPase regulatory
CYPB	Terpenoid biosynthesis	Cytochrome p450 monooxygenase		scaffold306709.2_105843	0.46	NO	0.01	PITA_000038897	intron	PREDICTED: nodulation-signaling pathway 1
CYPB	Terpenoid biosynthesis	Cytochrome p450 monooxygenase		scaffold329907.2_38834	0.42	NO	0.02	PITA_000076896	intron	PREDICTED: probable copper-transporting ATPase
CYPB	Terpenoid biosynthesis	Cytochrome p450 monooxygenase		scaffold336777_5079	0.42	YES	0.35	PITA_000048853	P3'RS	not_annotated
CYPB	Terpenoid biosynthesis	Cytochrome p450 monooxygenase		scaffold337744_267862	0.46	NO	0.01	PITA_000013997	intron	PREDICTED: probable LRR receptor-like
CYPB	Terpenoid biosynthesis	Cytochrome p450 monooxygenase		scaffold353739.1_36768	0.46	NO	0.01			*Cf-4/9 disease resistance-like family protein
CYPB	Terpenoid biosynthesis	Cytochrome p450 monooxygenase		scaffold356461_24077	0.46	NO	0.03	PITA_000072942	CDS	transducin family protein
CYPB	Terpenoid biosynthesis	Cytochrome p450 monooxygenase		scaffold370607_35866	0.43	NO	0.01	PITA_000078803	CDS	NBS-LRR type disease resistance protein
CYPB	Terpenoid biosynthesis	Cytochrome p450 monooxygenase		scaffold382243_68006	0.46	NO	0.02	PITA_000050963	CDS	ribonucleoside-diphosphate reductase small chain C
CYPB	Terpenoid biosynthesis	Cytochrome p450 monooxygenase		scaffold385029.2_507695	0.53	NO	0.08	PITA_000011676	CDS	Os09g0332600
CYPB	Terpenoid biosynthesis	Cytochrome p450 monooxygenase		scaffold385029.2_56230	0.54	NO	0.03	PITA_000011673	CDS	uninformative
CYPB	Terpenoid biosynthesis	Cytochrome p450 monooxygenase		scaffold399594_3939	0.46	YES	0.5	PITA_000094827	CDS	PREDICTED: DNA repair protein XRCC3 homolog
CYPB	Terpenoid biosynthesis	Cytochrome p450 monooxygenase		scaffold401379_214711	0.42	NO	0.02	PITA_000025189	CDS	uninformative
CYPB	Terpenoid biosynthesis	Cytochrome p450 monooxygenase		scaffold417442_351065	0.54	NO	0.08	PITA_000016075	intron	PREDICTED: aquaporin NIP2-1-like
CYPB	Terpenoid biosynthesis	Cytochrome p450 monooxygenase		scaffold440399.1_329632	0.42	NO	0.02	PITA_000018039	intron	glycoside hydrolase family 77 protein
CYPB	Terpenoid biosynthesis	Cytochrome p450 monooxygenase		scaffold469771.2_93883	0.6	NO	0.01	PITA_000041911	CDS	PREDICTED: LOB domain-containing protein 20-like
CYPB	Terpenoid biosynthesis	Cytochrome p450 monooxygenase		scaffold504007_20373	0.46	NO	0.01	PITA_000042179	intron	aldo-keto reductase, putative
CYPB	Terpenoid biosynthesis	Cytochrome p450 monooxygenase		scaffold511224_65473	0.53	NO	0.01	PITA_000050983	P5'RS	awaiting functional assignment
CYPB	Terpenoid biosynthesis	Cytochrome p450 monooxygenase		scaffold526817.2_111420	0.46	NO	0.01	PITA_000048990	P5'RS	PREDICTED: fatty acyl-CoA reductase 2
CYPB	Terpenoid biosynthesis	Cytochrome p450 monooxygenase		scaffold545965_13179	0.55	NO	0.01	PITA_000025573	CDS	phosphofructokinase, putative
CYPB	Terpenoid biosynthesis	Cytochrome p450 monooxygenase		scaffold569988_82777	0.42	YES	0.36	PITA_000056842	P5'RS	PREDICTED: random slug protein 5-like
CYPB	Terpenoid biosynthesis	Cytochrome p450 monooxygenase		scaffold570570_86849	0.55	NO	0.05	PITA_000032100	CDS	DNA-binding protein, putative
CYPB	Terpenoid biosynthesis	Cytochrome p450 monooxygenase		scaffold570700_113092	0.57	NO	0.01	PITA_000036508	CDS	uninformative
CYPB	Terpenoid biosynthesis	Cytochrome p450 monooxygenase		scaffold597456.2_4832	0.46	NO	0.02			*putative TIR/NBS/LRR disease resistance protein,partial
CYPB	Terpenoid biosynthesis	Cytochrome p450 monooxygenase		scaffold602731.2_29340	0.46	NO	0.01	PITA_000074071	CDS	not_annotated
CYPB	Terpenoid biosynthesis	Cytochrome p450 monooxygenase		scaffold617864_141530	0.42	NO	0.11	PITA_000036501	P3'RS	PREDICTED: leucine-rich repeat receptor-like
CYPB	Terpenoid biosynthesis	Cytochrome p450 monooxygenase		scaffold619163_14545	0.57	NO	0.01	PITA_000092394	CDS	casein kinase I-like 5
CYPB	Terpenoid biosynthesis	Cytochrome p450 monooxygenase		scaffold6216_47634	0.56	NO	0.11	PITA_000069680	intron	glycosyltransferase-like protein
CYPB	Terpenoid biosynthesis	Cytochrome p450 monooxygenase		scaffold62244_76206	0.46	NO	0.01			*Mago Nashi-like family protein
CYPB	Terpenoid biosynthesis	Cytochrome p450 monooxygenase		scaffold636134_113551	0.55	NO	0.04	PITA_000028881	intron	GDP-mannose 3,5-epimerase
CYPB	Terpenoid biosynthesis	Cytochrome p450 monooxygenase		scaffold664747_59655	0.42	NO	0.01	PITA_000052894	intron	PREDICTED: LOW QUALITY PROTEIN: cellulose synthase
CYPB	Terpenoid biosynthesis	Cytochrome p450 monooxygenase		scaffold675390_37799	0.59	NO	0.01	PITA_000071595	5'UTR	not_annotated
CYPB	Terpenoid biosynthesis	Cytochrome p450 monooxygenase		scaffold680401.2_11271	0.55	NO	0.03	PITA_000047055	intron	PREDICTED: probable serine/threonine-protein
CYPB	Terpenoid biosynthesis	Cytochrome p450 monooxygenase		scaffold68432_138355	0.42	NO	0.03	PITA_000036300	5'UTR	PREDICTED: annexin D1-like
CYPB	Terpenoid biosynthesis	Cytochrome p450 monooxygenase		scaffold688568_58133	0.57	NO	0.01	PITA_000058677	CDS	aluminum-activated, malate transporter 12
CYPB	Terpenoid biosynthesis	Cytochrome p450 monooxygenase		scaffold696975.2_76586	0.53	NO	0.01	PITA_000033515	3'UTR	lipase class 3 family protein
CYPB	Terpenoid biosynthesis	Cytochrome p450 monooxygenase		scaffold699937_8811	0.46	NO	0.01	PITA_000093979	CDS	PREDICTED: probable beta-1,4-xylosyltransferase
CYPB	Terpenoid biosynthesis	Cytochrome p450 monooxygenase		scaffold719694_78	0.85	NO	0.01			*polygalacturonase family protein
CYPB	Terpenoid biosynthesis	Cytochrome p450 monooxygenase		scaffold721689_85397	0.53	NO	0.04	PITA_000047569	P5'RS	PREDICTED: chaperone protein ClpB1-like
CYPB	Terpenoid biosynthesis	Cytochrome p450 monooxygenase		scaffold736360_30001	0.42	NO	0.13	PITA_000063446	P5'RS	beta-amylase family protein
CYPB	Terpenoid biosynthesis	Cytochrome p450 monooxygenase		scaffold743456_5135	0.46	YES	0.5			*putative TIR-NBS-LRR protein
CYPB	Terpenoid biosynthesis	Cytochrome p450 monooxygenase		scaffold75594_209914	0.54	NO	0.04	PITA_000023386	CDS	uninformative
CYPB	Terpenoid biosynthesis	Cytochrome p450 monooxygenase		scaffold763025.1_41248	0.6	NO	0.01	PITA_000063673	CDS	PREDICTED: LOW QUALITY PROTEIN:
CYPB	Terpenoid biosynthesis	Cytochrome p450 monooxygenase		scaffold764721_119062	0.46	YES	0.5			*putative ribonuclease H protein
CYPB	Terpenoid biosynthesis	Cytochrome p450 monooxygenase		scaffold765772_16221	0.57	YES	0.48			*At1g62020/F8K4_21
CYPB	Terpenoid biosynthesis	Cytochrome p450 monooxygenase		scaffold774603_1346	0.46	NO	0.01			*Protein DETOXIFICATION 34
CYPB	Terpenoid biosynthesis	Cytochrome p450 monooxygenase		scaffold778842_152071	0.46	YES	0.5	PITA_000029223	intron	PREDICTED: auxin transporter-like protein 2-like
CYPB	Terpenoid biosynthesis	Cytochrome p450 monooxygenase		scaffold779735_40677	0.54	NO	0.05	PITA_000070091	CDS	PREDICTED: shikimate O-hydroxycinnamoyltransferase-like
CYPB	Terpenoid biosynthesis	Cytochrome p450 monooxygenase		scaffold790603_9651	0.42	NO	0.02	PITA_000088915	intron	PREDICTED: C2 and GRAM domain-containing protein
CYPB	Terpenoid biosynthesis	Cytochrome p450 monooxygenase		scaffold79108_8617	0.53	NO	0.01	PITA_000087711	intron	tetratricopeptide repeat domain-containing protein
CYPB	Terpenoid biosynthesis	Cytochrome p450 monooxygenase		scaffold800752.1_30507	0.42	NO	0.11	PITA_000078517	CDS	not_annotated
CYPB	Terpenoid biosynthesis	Cytochrome p450 monooxygenase		scaffold823004_2508	0.46	NO	0.01			*polyadenylate-binding family protein
CYPB	Terpenoid biosynthesis	Cytochrome p450 monooxygenase		scaffold826918_312	0.55	NO	0.01			*ribulose bisphophate carboxylase small chain, chloroplastic
CYPB	Terpenoid biosynthesis	Cytochrome p450 monooxygenase		scaffold828299.1_7373	0.57	NO	0.01			*class VII chitinase
CYPB	Terpenoid biosynthesis	Cytochrome p450 monooxygenase		scaffold839275_74163	0.75	NO	0.09	PITA_000061205	CDS	PREDICTED: GDSL esterase/lipase At4g10955
CYPB	Terpenoid biosynthesis	Cytochrome p450 monooxygenase		scaffold841122_46979	0.46	NO	0.01			*uninformative
CYPB	Terpenoid biosynthesis	Cytochrome p450 monooxygenase		scaffold846787.2_28178	0.41	YES	0.5	PITA_000048953	CDS	uninformative
CYPB	Terpenoid biosynthesis	Cytochrome p450 monooxygenase		scaffold847237_23985	0.42	NO	0.08	PITA_000064130	P3'RS	putative ligand-gated ion channel protein
CYPB	Terpenoid biosynthesis	Cytochrome p450 monooxygenase		scaffold849154_17567	0.53	NO	0.1	PITA_000079372	CDS	PREDICTED: probable receptor-like protein kinase
CYPB	Terpenoid biosynthesis	Cytochrome p450 monooxygenase		scaffold853206.2_49602	0.61	NO	0.01	PITA_000069165	P3'RS	Beta-glucosidase
CYPB	Terpenoid biosynthesis	Cytochrome p450 monooxygenase		scaffold853430_94159	0.59	NO	0.08	PITA_000052094	CDS	calcium-dependent protein kinase, putative
CYPB	Terpenoid biosynthesis	Cytochrome p450 monooxygenase		scaffold857188.1_18324	0.42	NO	0.06	PITA_000027560	P3'RS	not_annotated
CYPB	Terpenoid biosynthesis	Cytochrome p450 monooxygenase		scaffold863859_60047	0.6	NO	0.02	PITA_000062338	CDS	putative ABC transporter
CYPB	Terpenoid biosynthesis	Cytochrome p450 monooxygenase		scaffold866269_8040	0.43	NO	0.16			*SIT4 phosphatase-associated family protein
CYPB	Terpenoid biosynthesis	Cytochrome p450 monooxygenase		scaffold866387_2212	0.46	NO	0.01	PITA_000082648	CDS	mTERF family protein
CYPB	Terpenoid biosynthesis	Cytochrome p450 monooxygenase		scaffold870744_23863	0.53	NO	0.06			*s-adenosyl methionine synthetase, partial
CYPB	Terpenoid biosynthesis	Cytochrome p450 monooxygenase		scaffold871657_36970	0.46	YES	0.5			*uninformative
CYPB	Terpenoid biosynthesis	Cytochrome p450 monooxygenase		scaffold873882_14146	0.57	NO	0.01	PITA_000070279	CDS	Os03g0132000
CYPB	Terpenoid biosynthesis	Cytochrome p450 monooxygenase		scaffold873882_22921	0.57	NO	0.02	PITA_000070280	CDS	PREDICTED: sugar transport protein 7-like
CYPB	Terpenoid biosynthesis	Cytochrome p450 monooxygenase		scaffold873882_28956	0.57	NO	0.02			*uninformative
CYPB	Terpenoid biosynthesis	Cytochrome p450 monooxygenase		scaffold874825.2_8566	0.42	NO	0.14	PITA_000092623	intron	Os06g0229400
CYPB	Terpenoid biosynthesis	Cytochrome p450 monooxygenase		scaffold892622_6476	0.53	NO	0.01	PITA_000082597	CDS	PREDICTED: 60S ribosomal protein L10-like
CYPB	Terpenoid biosynthesis	Cytochrome p450 monooxygenase		scaffold894118_20242	0.46	NO	0.01	PITA_000061161	intron	PREDICTED: LOW QUALITY PROTEIN: pyruvate
CYPB	Terpenoid biosynthesis	Cytochrome p450 monooxygenase		scaffold894290_49080	0.46	NO	0.01	PITA_000064504	CDS	WD-repeat protein, putative
CYPB	Terpenoid biosynthesis	Cytochrome p450 monooxygenase		scaffold895807_19135	0.41	NO	0.01	PITA_000058600	CDS	receptor-like protein kinase
CYPB	Terpenoid biosynthesis	Cytochrome p450 monooxygenase		scaffold900646_65056	0.46	NO	0.01			*multi-copper oxidase type 1 family protein
CYPB	Terpenoid biosynthesis	Cytochrome p450 monooxygenase		scaffold901498.1_23977	0.53	NO	0.01	PITA_000067329	intron	PREDICTED: protein TOPLESS-like isoform X5
CYPB	Terpenoid biosynthesis	Cytochrome p450 monooxygenase		scaffold902350_3228	0.46	NO	0.01	PITA_000079753	intron	PREDICTED:
CYPB	Terpenoid biosynthesis	Cytochrome p450 monooxygenase		scaffold903344_128432	0.46	NO	0.01	PITA_000020272	P5'RS	GDSL-motif lipase/hydrolase 6
CYPB	Terpenoid biosynthesis	Cytochrome p450 monooxygenase		scaffold9509.2_20799	0.42	NO	0.17	PITA_000076702	CDS	Os07g0553600,Interpro:IPR000719 Protein kinase domain,Interpro:IPR000858 S-locus glycoprotein,Interpro:IPR001480 Bulb-type lectin domain,Interpro:IPR013227 PAN-2 domain,Pfam:PF00069 Pkinase,Pfam:PF00954 S_locus_glycop,Pfam:PF01453 B_lectin,Pfam:PF0827
CYPB	Terpenoid biosynthesis	Cytochrome p450 monooxygenase		tscaffold1021_298759	0.46	NO	0.01	PITA_000015534	intron	not_annotated
CYPB	Terpenoid biosynthesis	Cytochrome p450 monooxygenase		tscaffold1042_200374	0.41	YES	0.5	PITA_000018880	CDS	DNA methyltransferase
CYPB	Terpenoid biosynthesis	Cytochrome p450 monooxygenase		tscaffold1212_163053	0.57	NO	0.01	PITA_000012528	CDS	diacylglycerol kinase, alpha, putative
CYPB	Terpenoid biosynthesis	Cytochrome p450 monooxygenase		tscaffold1916_1902792	0.46	YES	0.49	PITA_000001084	CDS	MtN21 nodulin protein-like
CYPB	Terpenoid biosynthesis	Cytochrome p450 monooxygenase		tscaffold20_1280515	0.43	NO	0.03	PITAhm_000077	intron	uninformative
CYPB	Terpenoid biosynthesis	Cytochrome p450 monooxygenase		tscaffold2004_112318	0.53	NO	0.02			*mitochondrial substrate carrier family protein
CYPB	Terpenoid biosynthesis	Cytochrome p450 monooxygenase		tscaffold2004_187497	0.53	NO	0.02			*mitochondrial substrate carrier family protein
CYPB	Terpenoid biosynthesis	Cytochrome p450 monooxygenase		tscaffold2073_179660	0.42	NO	0.04			*cytochrome P450 CYP866A1
CYPB	Terpenoid biosynthesis	Cytochrome p450 monooxygenase		tscaffold2633_457837	0.46	NO	0.01			*uninformative
CYPB	Terpenoid biosynthesis	Cytochrome p450 monooxygenase		tscaffold2670_369157	0.46	NO	0.01	PITA_000008677	3'UTR	ribulose bisphosphate carboxylase small chain 1B
CYPB	Terpenoid biosynthesis	Cytochrome p450 monooxygenase		tscaffold2725_18546	0.46	NO	0.01	PITA_000064624	CDS	cytochrome P450 86B1
CYPB	Terpenoid biosynthesis	Cytochrome p450 monooxygenase		tscaffold277_352855	0.42	NO	0.06	PITAhm_000483	intron	PREDICTED: probable GTP diphosphokinase RSH2,
CYPB	Terpenoid biosynthesis	Cytochrome p450 monooxygenase		tscaffold2989_58423	0.46	NO	0.01			*similar to resistance gene; region between conserved kinase-2 and P-Loop domains,partial
CYPB	Terpenoid biosynthesis	Cytochrome p450 monooxygenase		tscaffold3007_385970	0.46	NO	0.01	PITA_000017710	P5'RS	PREDICTED: F-box/kelch-repeat protein At1g22040
CYPB	Terpenoid biosynthesis	Cytochrome p450 monooxygenase		tscaffold32_86678	0.42	NO	0.02	PITA_000043060	3'UTR	PREDICTED: protein HOTHEAD-like
CYPB	Terpenoid biosynthesis	Cytochrome p450 monooxygenase		tscaffold321_258305	0.46	NO	0.01			*putative pyruvate decarboxylase, partial
CYPB	Terpenoid biosynthesis	Cytochrome p450 monooxygenase		tscaffold3238_1815356	0.58	NO	0.01	PITA_000001673	CDS	chromatin remodeling 38
CYPB	Terpenoid biosynthesis	Cytochrome p450 monooxygenase		tscaffold3243_9015	0.43	NO	0.08			*uninformative
CYPB	Terpenoid biosynthesis	Cytochrome p450 monooxygenase		tscaffold3390_54767	0.41	YES	0.5	PITA_000022208	CDS	alpha-amylase - like protein
CYPB	Terpenoid biosynthesis	Cytochrome p450 monooxygenase		tscaffold3446_854083	0.42	NO	0.02	PITA_000004639	CDS	putative transmembrane protein G5p
CYPB	Terpenoid biosynthesis	Cytochrome p450 monooxygenase		tscaffold3650_290426	0.53	NO	0.01	PITA_000015378	CDS	PREDICTED: 60S ribosomal protein L10
CYPB	Terpenoid biosynthesis	Cytochrome p450 monooxygenase		tscaffold388_36119	0.46	NO	0.01	PITA_000059342	CDS	not_annotated
CYPB	Terpenoid biosynthesis	Cytochrome p450 monooxygenase		tscaffold3893_89845	0.53	NO	0.11			*bZIP transcription factor family protein
CYPB	Terpenoid biosynthesis	Cytochrome p450 monooxygenase		tscaffold3896_1257590	0.46	NO	0.01			*coatomer alpha subunit-like family protein
CYPB	Terpenoid biosynthesis	Cytochrome p450 monooxygenase		tscaffold4155_1089859	0.75	NO	0.21	PITA_000003730	intron	Os12g0168700
CYPB	Terpenoid biosynthesis	Cytochrome p450 monooxygenase		tscaffold4348_7546	0.42	YES	0.23	PITA_000036459	CDS	PREDICTED: TMV resistance protein N
CYPB	Terpenoid biosynthesis	Cytochrome p450 monooxygenase		tscaffold4393_4258	0.41	NO	0.01	5A_I7_VO_L_1_T_53485/95833|m.50475	CDS	mitochondrial transcription termination factor family protei
CYPB	Terpenoid biosynthesis	Cytochrome p450 monooxygenase		tscaffold4638_45293	0.58	NO	0.01	PITA_000019008	CDS	PREDICTED: probable carboxylesterase 12-like
CYPB	Terpenoid biosynthesis	Cytochrome p450 monooxygenase		tscaffold4728_218560	0.46	YES	0.5	PITA_000005436	intron	PREDICTED: oligopeptidase A-like
CYPB	Terpenoid biosynthesis	Cytochrome p450 monooxygenase		tscaffold4837_345241	0.42	NO	0.12	PITA_000009220	intron	Os09g0482740
CYPB	Terpenoid biosynthesis	Cytochrome p450 monooxygenase		tscaffold4847_912806	0.46	NO	0.02	PITA_000004594	5'UTR	eukaryotic protein synthesis initiation factor 4A
CYPB	Terpenoid biosynthesis	Cytochrome p450 monooxygenase		tscaffold5138_288122	0.57	NO	0.01			*UBIQUITIN-SPECIFIC PROTEASE 12 family protein
CYPB	Terpenoid biosynthesis	Cytochrome p450 monooxygenase		tscaffold5221_132725	0.53	NO	0.01	PITA_000026388	CDS	PREDICTED: lysine-specific histone demethylase 1
CYPB	Terpenoid biosynthesis	Cytochrome p450 monooxygenase		tscaffold5888_42207	0.42	NO	0.16	1A_I11_VO_L_1_T_131742/226447|m.5130	P3'RS	Disease resistance-like protein
CYPB	Terpenoid biosynthesis	Cytochrome p450 monooxygenase		tscaffold5916_1906724	0.46	NO	0.01	PITA_000000499	CDS	PREDICTED: histidine-containing phosphotransfer
CYPB	Terpenoid biosynthesis	Cytochrome p450 monooxygenase		tscaffold6078_256571	0.46	NO	0.01			*uninformative
CYPB	Terpenoid biosynthesis	Cytochrome p450 monooxygenase		tscaffold6490_64488	0.56	NO	0.09	PITA_000037486	5'UTR	40S ribosomal protein S30
CYPB	Terpenoid biosynthesis	Cytochrome p450 monooxygenase		tscaffold6657_53249	0.55	NO	0.01	PITA_000029891	CDS	TIR-NBS-LRR class disease resistance protein
CYPB	Terpenoid biosynthesis	Cytochrome p450 monooxygenase		tscaffold6777_160781	0.42	NO	0.03	PITA_000011939	CDS	MtN21 nodulin protein-like
CYPB	Terpenoid biosynthesis	Cytochrome p450 monooxygenase		tscaffold7082_137992	0.42	NO	0.04	PITA_000040010	CDS	PREDICTED: major allergen Pru ar 1-like
CYPB	Terpenoid biosynthesis	Cytochrome p450 monooxygenase		tscaffold7215_172629	0.85	NO	0.01			*cyclin like protein
CYPB	Terpenoid biosynthesis	Cytochrome p450 monooxygenase		tscaffold7415_192060	0.46	NO	0.01	PITA_000022938	CDS	putative caltractin
CYPB	Terpenoid biosynthesis	Cytochrome p450 monooxygenase		tscaffold7478_2714960	0.46	YES	0.5	PITA_000000922	CDS	phospholipase family protein
CYPB	Terpenoid biosynthesis	Cytochrome p450 monooxygenase		tscaffold7607_178834	0.46	NO	0.03	PITA_000011382	intron	UDP-glucose:sterol glucosyltransferase
CYPB	Terpenoid biosynthesis	Cytochrome p450 monooxygenase		tscaffold764_96458	0.53	NO	0.06			*uninformative
CYPB	Terpenoid biosynthesis	Cytochrome p450 monooxygenase		tscaffold7724_16010	0.43	NO	0.14	PITA_000060331	CDS	PREDICTED: TMV resistance protein N-like isoform
CYPB	Terpenoid biosynthesis	Cytochrome p450 monooxygenase		tscaffold8181_47165	0.53	NO	0.06	PITA_000048166	CDS	calcium-dependent lipid-binding domain-containing
CYPB	Terpenoid biosynthesis	Cytochrome p450 monooxygenase		tscaffold8245_214267	0.42	NO	0.03	PITA_000028838	intron	PREDICTED: cell number regulator 4-like isoform X1
CYPB	Terpenoid biosynthesis	Cytochrome p450 monooxygenase		tscaffold8557_473419	0.41	YES	0.5	PITA_000010263	CDS	o-methyltransferase, putative
CYPB	Terpenoid biosynthesis	Cytochrome p450 monooxygenase		tscaffold8607_148067	0.42	YES	0.35	PITA_000024632	intron	receptor like protein 52
CYPB	Terpenoid biosynthesis	Cytochrome p450 monooxygenase		tscaffold8828_40136	0.54	NO	0.07			*uninformative
CYPB	Terpenoid biosynthesis	Cytochrome p450 monooxygenase		tscaffold8936_214142	0.53	NO	0.01	PITA_000018042	CDS	PREDICTED: putative pentatricopeptide
CYPC	Terpenoid biosynthesis	Cytochrome p450 monooxygenase		C31904154_10793	0.13	NO	0.01			*protein CELLULOSE SYNTHASE INTERACTIVE 3
CYPC	Terpenoid biosynthesis	Cytochrome p450 monooxygenase		scaffold892828_103827	0.14	NO	0.06	PITA_000031935	CDS	PREDICTED: tRNA
CYPC	Terpenoid biosynthesis	Cytochrome p450 monooxygenase		tscaffold3565_211641	0.15	NO	0.01	PITAhm_002804	CDS	PREDICTED: probable cellulose synthase A catalytic
CYPC	Terpenoid biosynthesis	Cytochrome p450 monooxygenase		tscaffold5859_349365	0.11	NO	0.08	PITAhm_000228	CDS	PREDICTED: protein GPR107-like
CYPC	Terpenoid biosynthesis	Cytochrome p450 monooxygenase		tscaffold6045_7943	0.16	NO	0.12	PITA_000093826	CDS	PREDICTED: L-type lectin-domain containing
CYPD	Terpenoid biosynthesis	Cytochrome p450 monooxygenase		scaffold117931_177939	0.14	NO	0.02			*HEN1
CYPD	Terpenoid biosynthesis	Cytochrome p450 monooxygenase		scaffold284056.2_122267	0.11	NO	0.01	PITA_000030489	P5'RS	heat shock protein 70-4
CYPD	Terpenoid biosynthesis	Cytochrome p450 monooxygenase		scaffold748901_487446	0.11	NO	0.01			*uninformative
CYPD	Terpenoid biosynthesis	Cytochrome p450 monooxygenase		scaffold764596_14253	0.14	YES	0.36	PITA_000068429	CDS	NAC domain containing protein 28
CYPD	Terpenoid biosynthesis	Cytochrome p450 monooxygenase		scaffold817078_35361	0.13	NO	0.03	PITA_000068000	P5'RS	not_annotated
CYPD	Terpenoid biosynthesis	Cytochrome p450 monooxygenase		scaffold852186_8440	0.14	NO	0.02	PITA_000090481	intron	MATE efflux family protein
CYPD	Terpenoid biosynthesis	Cytochrome p450 monooxygenase		tscaffold8324_87452	0.13	NO	0.01			*potassium transporter family protein
HMG-CoA	Terpenoid biosynthesis	Terpenoid biosynthesis		C32515952_36255	0.16	NO	0.16	PITA_000058745	CDS	PREDICTED: inactive rhomboid protein 1-like
HMG-CoA	Terpenoid biosynthesis	Terpenoid biosynthesis		scaffold420395_4696	0.13	NO	0.02			*CUL3A
HMG-CoA	Terpenoid biosynthesis	Terpenoid biosynthesis		scaffold756130_56908	0.13	NO	0.02			*SD2-5
HMG-CoA	Terpenoid biosynthesis	Terpenoid biosynthesis		scaffold870477_3871	0.17	NO	0.02			*uninformative
HMG-CoA	Terpenoid biosynthesis	Terpenoid biosynthesis		tscaffold1727_138785	0.13	NO	0.41	PITAhm_000927	intron	uninformative
HMG-CoA	Terpenoid biosynthesis	Terpenoid biosynthesis		tscaffold751_434816	0.11	NO	0.01			*uninformative
HMG-CoA	Terpenoid biosynthesis	Terpenoid biosynthesis		tscaffold769_720000	0.13	NO	0.02	1A_I11_VO_L_1_T_221921/226447|m.5634	intron	RNA exonuclease, putative
Sesqui-TPS	Terpenoid biosynthesis	Terpenoid biosynthesis		C26271220_255	0.12	NO	0.1			*caryophyllene/humulene synthase
Sesqui-TPS	Terpenoid biosynthesis	Terpenoid biosynthesis		C31971954_395	0.21	NO	0.14			*caryophyllene/humulene synthase
Sesqui-TPS	Terpenoid biosynthesis	Terpenoid biosynthesis		scaffold145816.2_41246	0.13	NO	0.01			*leucine-rich repeat transmembrane protein kinase
Sesqui-TPS	Terpenoid biosynthesis	Terpenoid biosynthesis		scaffold381504_20446	0.22	NO	0.15			*SDH5
Sesqui-TPS	Terpenoid biosynthesis	Terpenoid biosynthesis		scaffold454104_120621	0.37	NO	0.23	PITA_000005147	CDS	PREDICTED: mismatch repair endonuclease PMS2-like
Sesqui-TPS	Terpenoid biosynthesis	Terpenoid biosynthesis		scaffold454104_279665	0.37	NO	0.23	PITA_000005148	P5'RS	not_annotated
Sesqui-TPS	Terpenoid biosynthesis	Terpenoid biosynthesis		scaffold454104_423161	0.27	NO	0.21	PITA_000005150	intron	PREDICTED: oxygen-evolving enhancer protein 2,
Sesqui-TPS	Terpenoid biosynthesis	Terpenoid biosynthesis		scaffold454104_641500	0.21	NO	0.31	PITA_000005151	CDS	histone H3 - like protein
Sesqui-TPS	Terpenoid biosynthesis	Terpenoid biosynthesis		scaffold515927.2_11724	0.15	NO	0.11			*zinc finger family protein
Sesqui-TPS	Terpenoid biosynthesis	Terpenoid biosynthesis		scaffold729814_3954	0.23	NO	0.14			*caryophyllene/humulene synthase
Sesqui-TPS	Terpenoid biosynthesis	Terpenoid biosynthesis		scaffold814185_64107	0.29	NO	0.2	PITA_000037244	intron	not_annotated
Sesqui-TPS	Terpenoid biosynthesis	Terpenoid biosynthesis		tscaffold3998_1504	0.31	YES	0.17			*caryophyllene/humulene synthase
Sesqui-TPS	Terpenoid biosynthesis	Terpenoid biosynthesis		tscaffold3998_161921	0.36	YES	0.21			*caryophyllene/humulene synthase
Sesqui-TPS	Terpenoid biosynthesis	Terpenoid biosynthesis		tscaffold6556_180474	0.15	NO	0.1	PITAhm_001014	intron	R2R3-MYB transcription factor MYB4
Sesqui-TPS	Terpenoid biosynthesis	Terpenoid biosynthesis		tscaffold8092_3397	0.37	YES	0.21	PITA_000038511	intron	(-)-alpha-terpineol synthase
Sesqui-TPS	Terpenoid biosynthesis	Terpenoid biosynthesis		tscaffold987_732310	0.28	NO	0.16			*putative polyprotein
STR_SYN	Terpenoid biosynthesis	Terpenoid biosynthesis		C32251800_15595	0.13	YES	0.44	PITA_000082738	P5'RS	PREDICTED: abscisic stress-ripening protein 2-like
STR_SYN	Terpenoid biosynthesis	Terpenoid biosynthesis		C32495018_29243	0.11	NO	0.02	PITA_000063144	CDS	not_annotated
STR_SYN	Terpenoid biosynthesis	Terpenoid biosynthesis		C32495018_9322	0.11	NO	0.02	PITA_000063141	CDS	PREDICTED: glucan endo-1,3-beta-glucosidase 12
STR_SYN	Terpenoid biosynthesis	Terpenoid biosynthesis		scaffold196675_18824	0.11	NO	0.01	PITA_000080929	CDS	BnaC05g45620D
STR_SYN	Terpenoid biosynthesis	Terpenoid biosynthesis		tscaffold5449_70618	0.16	NO	0.2			*Glyceraldehyde-3-phosphate dehydrogenase,cytosolic
STR_SYN	Terpenoid biosynthesis	Terpenoid biosynthesis		tscaffold7019_231389	0.15	YES	0.24			*polypyrimidine tract-binding protein 2
trp-TPS	Terpenoid biosynthesis	Terpenoid biosynthesis		C29791716_644	0.11	YES	0.21			*putative terpene synthase
AGP1	Wood-related	Arabinogalactan-protein and cell wall protein		scaffold40033.1_74895	0.12	NO	0.01	PITA_000025698	CDS	PREDICTED: 60S ribosomal protein L8
AGP1	Wood-related	Arabinogalactan-protein and cell wall protein		scaffold777716_52146	0.13	NO	0.03	PITA_000030306	CDS	PREDICTED: laccase-15-like
AGP1	Wood-related	Arabinogalactan-protein and cell wall protein		tscaffold6306_255912	0.13	YES	0.17	PITA_000013907	CDS	PREDICTED: brefeldin A-inhibited guanine
AGP1	Wood-related	Arabinogalactan-protein and cell wall protein		tscaffold7639_108171	0.15	NO	0.38	PITAhm_002389	P3'RS	uninformative
AGP2	Wood-related	Arabinogalactan-protein and cell wall protein		scaffold344929_36100	0.09	NO	0.03	PITA_000035657	CDS	PREDICTED: eukaryotic translation initiation
AGP2	Wood-related	Arabinogalactan-protein and cell wall protein		scaffold777716_52146	0.13	NO	0.03	PITA_000030306	CDS	PREDICTED: laccase-15-like
AGP2	Wood-related	Arabinogalactan-protein and cell wall protein		scaffold834395_28567	0.1	NO	0.17	PITA_000047890	intron	PREDICTED: probable ubiquitin-conjugating enzyme
AGP2	Wood-related	Arabinogalactan-protein and cell wall protein		scaffold834395_48194	0.15	NO	0.18	PITA_000047891	intron	PREDICTED: poly(A) polymerase-like
AGP2	Wood-related	Arabinogalactan-protein and cell wall protein		scaffold902626_69907	0.11	NO	0.05			*uninformative
AGP2	Wood-related	Arabinogalactan-protein and cell wall protein		tscaffold3619_155557	0.13	YES	0.27	PITAhm_000477	intron	PREDICTED: probable receptor-like protein kinase
AGP3	Wood-related	Arabinogalactan-protein and cell wall protein		C31210630_2910	0.12	NO	0.02			*phytochelatin synthetase family protein
AGP3	Wood-related	Arabinogalactan-protein and cell wall protein		scaffold67031_54561	0.13	NO	0.02	PITA_000031643	3'UTR	PREDICTED: BTB/POZ and MATH domain-containing
AGP3	Wood-related	Arabinogalactan-protein and cell wall protein		scaffold805211.2_28855	0.11	NO	0.06	PITA_000071225	CDS	octicosapeptide/Phox/Bem1p family protein
AGP3	Wood-related	Arabinogalactan-protein and cell wall protein		scaffold897206_15448	0.1	NO	0.05	PITA_000053262	CDS	root-specific metal transporter family protein
AGP3	Wood-related	Arabinogalactan-protein and cell wall protein		tscaffold2183_148452	0.11	NO	0.02	PITAhm_001264	intron	PREDICTED: beta-galactosidase 8-like
AGP4	Wood-related	Arabinogalactan-protein and cell wall protein		C27603194_166	0.13	NO	0.01			*mitochondrial glycoprotein family protein
AGP4	Wood-related	Arabinogalactan-protein and cell wall protein		scaffold204863_183424	0.1	YES	0.42	PITA_000031927	intron	uninformative
AGP4	Wood-related	Arabinogalactan-protein and cell wall protein		scaffold779735_39612	0.11	NO	0.03	PITA_000070091	CDS	PREDICTED: shikimate O-hydroxycinnamoyltransferase-like
AGP4	Wood-related	Arabinogalactan-protein and cell wall protein		tscaffold5114_525998	0.11	NO	0.02	PITAhm_003030	CDS	uninformative
AGP4	Wood-related	Arabinogalactan-protein and cell wall protein		tscaffold7179_229233	0.13	NO	0.01	PITA_000022989	CDS	Glucose-methanol-choline (GMC) oxidoreductase
AGP4	Wood-related	Arabinogalactan-protein and cell wall protein		tscaffold8702_302534	0.1	NO	0.02	PITA_000016915	CDS	PREDICTED: armadillo repeat-containing protein LFR
AGP4	Wood-related	Arabinogalactan-protein and cell wall protein		tscaffold8957_268409	0.15	NO	0.13	PITA_000022103	intron	PREDICTED: bidirectional sugar transporter SWEET4
AGP5a	Wood-related	Arabinogalactan-protein and cell wall protein		C30086388_406	0.12	NO	0.02			*non-phosphorylating glyceraldehyde-3-phosphate dehydrogenase
AGP5a	Wood-related	Arabinogalactan-protein and cell wall protein		scaffold344929_36100	0.12	NO	0.03	PITA_000035657	CDS	PREDICTED: eukaryotic translation initiation
AGP5a	Wood-related	Arabinogalactan-protein and cell wall protein		scaffold40033.1_74895	0.13	NO	0.01	PITA_000025698	CDS	PREDICTED: 60S ribosomal protein L8
AGP5c	Wood-related	Arabinogalactan-protein and cell wall protein		scaffold41543_333767	0.11	NO	0.02	PITA_000012124	CDS	auxin-responsive protein IAA33
AGP5c	Wood-related	Arabinogalactan-protein and cell wall protein		tscaffold2183_148452	0.14	NO	0.02	PITAhm_001264	intron	PREDICTED: beta-galactosidase 8-like
AGP5c	Wood-related	Arabinogalactan-protein and cell wall protein		tscaffold6332_319491	0.11	NO	0.11			*APD9
AGP5d	Wood-related	Arabinogalactan-protein and cell wall protein		C28462110_334	0.1	NO	0.01			*NB-ARC
AGP5d	Wood-related	Arabinogalactan-protein and cell wall protein		C29058262_217	0.14	NO	0.03			*putative galactinol synthase family protein
AGP5d	Wood-related	Arabinogalactan-protein and cell wall protein		C32304506_26133	0.09	NO	0.03			*leucine-rich repeat protein kinase family protein
AGP5d	Wood-related	Arabinogalactan-protein and cell wall protein		scaffold107250_14115	0.13	NO	0.01	PITA_000008556	CDS	At5g10160
AGP5d	Wood-related	Arabinogalactan-protein and cell wall protein		scaffold107250_37620	0.12	NO	0.01	PITA_000008558	intron	trigalactosyldiacylglycerol 1
AGP5d	Wood-related	Arabinogalactan-protein and cell wall protein		scaffold137356.1_127496	0.13	NO	0.01	PITA_000043935	CDS	ATP binding protein, putative
AGP5d	Wood-related	Arabinogalactan-protein and cell wall protein		scaffold15592.2_112792	0.13	NO	0.01	PITA_000006029	CDS	auxin-independent growth promoter-like protein
AGP5d	Wood-related	Arabinogalactan-protein and cell wall protein		scaffold444223_11422	0.13	NO	0.01	PITA_000070534	P5'RS	uninformative
AGP5d	Wood-related	Arabinogalactan-protein and cell wall protein		tscaffold6879_375938	0.15	NO	0.02	PITA_000012492	CDS	not_annotated
AGP6	Wood-related	Arabinogalactan-protein and cell wall protein		scaffold344929_36100	0.09	NO	0.03	PITA_000035657	CDS	PREDICTED: eukaryotic translation initiation
AGP6	Wood-related	Arabinogalactan-protein and cell wall protein		scaffold40033.1_74895	0.12	NO	0.01	PITA_000025698	CDS	PREDICTED: 60S ribosomal protein L8
AGP6	Wood-related	Arabinogalactan-protein and cell wall protein		scaffold883162_29450	0.1	NO	0.25			*uninformative
AGP6	Wood-related	Arabinogalactan-protein and cell wall protein		scaffold889930_9355	0.12	NO	0.24	PITA_000078799	intron	PREDICTED: ribosomal RNA processing protein 1
AGP6	Wood-related	Arabinogalactan-protein and cell wall protein		scaffold899811_376626	0.09	NO	0.02	PITA_000016498	P5'RS	not_annotated
AGP6	Wood-related	Arabinogalactan-protein and cell wall protein		tscaffold7439_177841	0.13	NO	0.05			*putative NBS-LRR protein G9044, partial
AGP6	Wood-related	Arabinogalactan-protein and cell wall protein		tscaffold789_315624	0.1	NO	0.29	PITAhm_000188	CDS	PREDICTED: uncharacterized protein LOC105157689
GRP	Wood-related	Arabinogalactan-protein and cell wall protein		scaffold748152_14558	0.12	NO	0.01	PITA_000092791	CDS	uninformative
GRP	Wood-related	Arabinogalactan-protein and cell wall protein		tscaffold8048_415310	0.14	NO	0.13	PITA_000006298	intron	PREDICTED: protein GDAP2 homolog isoform X2
PRP	Wood-related	Arabinogalactan-protein and cell wall protein		tscaffold3508_73697	0.14	NO	0.08	PITAhm_002255	CDS	tau class glutathione S-transferase
PRP	Wood-related	Arabinogalactan-protein and cell wall protein		tscaffold3952_204557	0.13	NO	0.05			*uninformative
PRP	Wood-related	Arabinogalactan-protein and cell wall protein		tscaffold8792_35112	0.11	YES	0.26	PITAhm_000734	P5'RS	not_annotated
COB	Wood-related	Cell expansion	COBRA, a Glycosyl-phosphatidyl inositol-anchored protei	C30981004_394	0.12	NO	0.01			*BPM4
COB	Wood-related	Cell expansion	COBRA, a Glycosyl-phosphatidyl inositol-anchored protei	scaffold450207_158352	0.1	NO	0.01	PITA_000021535	CDS	PREDICTED: 1-phosphatidylinositol 3-phosphate
COB	Wood-related	Cell expansion	COBRA, a Glycosyl-phosphatidyl inositol-anchored protei	scaffold810906.2_4578	0.16	NO	0.02	PITA_000054482	CDS	PREDICTED: zinc finger A20 and AN1
Exp-1	Wood-related	Cell expansion	Expansin 1	scaffold647981.3_65542	0.15	NO	0.11	PITA_000035820	intron	uninformative
Exp-1	Wood-related	Cell expansion	Expansin 1	scaffold794261.2_6723	0.13	NO	0.03	PITA_000090788	CDS	PREDICTED: jasmonate O-methyltransferase-like
Exp-9	Wood-related	Cell expansion	Expansin 9	scaffold628938_323558	0.13	NO	0.02	PITA_000016841	CDS	uninformative
Exp-9	Wood-related	Cell expansion	Expansin 9	tscaffold1619_886597	0.14	NO	0.03			*leucine-rich repeat receptor-like kinase
KORRI	Wood-related	Cell expansion	KORRIGAN, an Endo-1,4-beta-glucanase	scaffold37082.2_23283	0.1	NO	0.07	PITA_000054049	CDS	not_annotated
KORRI	Wood-related	Cell expansion	KORRIGAN, an Endo-1,4-beta-glucanase	scaffold828415.2_73651	0.13	NO	0.02	PITA_000056939	CDS	uninformative
KORRI	Wood-related	Cell expansion	KORRIGAN, an Endo-1,4-beta-glucanase	tscaffold401_257958	0.1	NO	0.06	PITA_000005540	intron	uninformative
KORRI	Wood-related	Cell expansion	KORRIGAN, an Endo-1,4-beta-glucanase	tscaffold6007_78709	0.13	NO	0.03	PITAhm_000563	CDS	PREDICTED: aspartokinase 3, chloroplastic-like,
KORRI	Wood-related	Cell expansion	KORRIGAN, an Endo-1,4-beta-glucanase	tscaffold645_516061	0.11	NO	0.01	5A_all_NT_comp82362_c0_seq1|m.37645	CDS	zinc finger protein,
BGLU1	Wood-related	Cell wall related (resistance related)		tscaffold2982_12446	0.13	NO	0.11	PITA_000022875	CDS	not_annotated
CslA1	Wood-related	Cell wall related (resistance related)		C23790316_161	0.17	NO	0.03			*nodulin family protein
CslA1	Wood-related	Cell wall related (resistance related)		C25078338_206	0.15	NO	0.01			*methyltransferase 1
CslA1	Wood-related	Cell wall related (resistance related)		C25840264_116	0.13	NO	0.02			*polygalacturonase family protein
CslA1	Wood-related	Cell wall related (resistance related)		C28066500_374	0.19	NO	0.01			*WEAK CHLOROPLAST MOVEMENT UNDER BLUE LIGHT-like protein
CslA1	Wood-related	Cell wall related (resistance related)		C28826214_496	0.18	NO	0.01			*chain A, Class Iv Chitinase Structure
CslA1	Wood-related	Cell wall related (resistance related)		C29660742_316	0.21	YES	0.41			*uninformative
CslA1	Wood-related	Cell wall related (resistance related)		C30401822_621	0.2	NO	0.01			*uninformative
CslA1	Wood-related	Cell wall related (resistance related)		C30997466_3314	0.17	NO	0.01			*alpha/beta-Hydrolases superfamily protein
CslA1	Wood-related	Cell wall related (resistance related)		C31273960_3668	0.21	YES	0.49			*uninformative
CslA1	Wood-related	Cell wall related (resistance related)		C31564836_1944	0.17	NO	0.11			*pentatricopeptide repeat-containing family protein
CslA1	Wood-related	Cell wall related (resistance related)		C31703572_4082	0.22	YES	0.24			*pentatricopeptide repeat-containing protein At2g35030,mitochondrial
CslA1	Wood-related	Cell wall related (resistance related)		C31756614_7165	0.14	NO	0.03			*potassium transporter 12 family protein
CslA1	Wood-related	Cell wall related (resistance related)		C32158918_13223	0.2	YES	0.32	PITA_000086875	CDS	not_annotated
CslA1	Wood-related	Cell wall related (resistance related)		C32163946_8169	0.14	NO	0.06			*AMP-dependent synthetase and ligase family protein
CslA1	Wood-related	Cell wall related (resistance related)		C32164416_19515	0.29	NO	0.01	PITA_000086687	P3'RS	PREDICTED: cytochrome P450 734A1-like
CslA1	Wood-related	Cell wall related (resistance related)		C32232840_13063	0.14	NO	0.1	PITA_000083731	intron	PREDICTED: sulfite reductase 1
CslA1	Wood-related	Cell wall related (resistance related)		C32237428_26907	0.16	NO	0.01	PITA_000083538	CDS	not_annotated
CslA1	Wood-related	Cell wall related (resistance related)		C32338444_29953	0.15	NO	0.07	PITA_000078514	intron	not_annotated
CslA1	Wood-related	Cell wall related (resistance related)		C32469520_2213	0.12	NO	0.01			*HAI3
CslA1	Wood-related	Cell wall related (resistance related)		C32548230_94055	0.15	NO	0.07	PITA_000047094	P3'RS	not_annotated
CslA1	Wood-related	Cell wall related (resistance related)		C32569198_152230	0.15	YES	0.19	PITA_000025598	CDS	not_annotated
CslA1	Wood-related	Cell wall related (resistance related)		C32571402_271840	0.19	NO	0.09	PITA_000019654	CDS	PREDICTED: sodium-coupled neutral amino acid
CslA1	Wood-related	Cell wall related (resistance related)		scaffold160929.1_19386	0.17	YES	0.23	PITA_000079859	CDS	PREDICTED: vignain-like
CslA1	Wood-related	Cell wall related (resistance related)		scaffold177382.1_13510	0.14	NO	0.09	PITA_000043001	CDS	PREDICTED: cytochrome P450 86B1-like
CslA1	Wood-related	Cell wall related (resistance related)		scaffold185940.2_17921	0.14	NO	0.02	PITA_000068532	CDS	eukaryotic initiation factor
CslA1	Wood-related	Cell wall related (resistance related)		scaffold187380.2_157975	0.14	NO	0.01	PITA_000029614	CDS	Defensin Tm-AMP-D1.2
CslA1	Wood-related	Cell wall related (resistance related)		scaffold214035.4_101923	0.17	NO	0.08	PITA_000026966	CDS	PREDICTED: 36.4 kDa proline-rich protein-like
CslA1	Wood-related	Cell wall related (resistance related)		scaffold259594.2_100804	0.12	NO	0.02	PITA_000051392	CDS	Os03g0295600
CslA1	Wood-related	Cell wall related (resistance related)		scaffold272524_18683	0.2	NO	0.06	PITA_000069944	CDS	putative NPK1-related protein kinase
CslA1	Wood-related	Cell wall related (resistance related)		scaffold272524_7368	0.15	NO	0.07	PITA_000069944	CDS	putative NPK1-related protein kinase
CslA1	Wood-related	Cell wall related (resistance related)		scaffold282904_21692	0.15	NO	0.02	PITA_000061520	intron	not_annotated
CslA1	Wood-related	Cell wall related (resistance related)		scaffold318126_63527	0.13	NO	0.02	PITA_000043428	CDS	not_annotated
CslA1	Wood-related	Cell wall related (resistance related)		scaffold373203_67321	0.2	NO	0.15	PITA_000046151	CDS	PREDICTED: probable serine/threonine-protein
CslA1	Wood-related	Cell wall related (resistance related)		scaffold381742_328816	0.12	NO	0.01	PITA_000018379	CDS	PREDICTED: ethylene-responsive transcription
CslA1	Wood-related	Cell wall related (resistance related)		scaffold385842.3_10137	0.12	NO	0.01	PITA_000055141	P5'RS	pentatricopeptide repeat-containing protein
CslA1	Wood-related	Cell wall related (resistance related)		scaffold404632.2_1862	0.21	YES	0.49	PITA_000077836	CDS	PREDICTED: peroxidase 12-like
CslA1	Wood-related	Cell wall related (resistance related)		scaffold422604_8943	0.14	NO	0.01	PITA_000065819	intron	sugar transporter, putative
CslA1	Wood-related	Cell wall related (resistance related)		scaffold439154.2_92167	0.16	NO	0.02	PITA_000035359	intron	PREDICTED: 7-deoxyloganetin glucosyltransferase
CslA1	Wood-related	Cell wall related (resistance related)		scaffold481813_3956	0.15	NO	0.01	PITA_000092645	CDS	PREDICTED: abscisic stress-ripening protein 2
CslA1	Wood-related	Cell wall related (resistance related)		scaffold513999_210809	0.12	NO	0.02	PITA_000016380	intron	purple acid phosphatase, putative
CslA1	Wood-related	Cell wall related (resistance related)		scaffold519302_35288	0.13	NO	0.01	PITA_000067416	intron	uninformative
CslA1	Wood-related	Cell wall related (resistance related)		scaffold530719_59002	0.17	NO	0.01	PITA_000057730	intron	reticulon-like protein B12
CslA1	Wood-related	Cell wall related (resistance related)		scaffold562467.1_175673	0.14	NO	0.11	PITA_000029070	CDS	uninformative
CslA1	Wood-related	Cell wall related (resistance related)		scaffold563523_24163	0.2	NO	0.08	PITA_000065063	P3'RS	PREDICTED: transcription factor IIIA-like
CslA1	Wood-related	Cell wall related (resistance related)		scaffold571467_21545	0.19	NO	0.01	PITA_000019863	CDS	PREDICTED: polygalacturonase QRT3-like
CslA1	Wood-related	Cell wall related (resistance related)		scaffold58346.2_15510	0.15	NO	0.02			*D-aminoacid aminotransferase-like PLP-denpendent enzymes superfamily protein
CslA1	Wood-related	Cell wall related (resistance related)		scaffold61790_16728	0.14	NO	0.04			*cytochrome P450, family 709,subfamily B, polypeptide 2
CslA1	Wood-related	Cell wall related (resistance related)		scaffold631106_88546	0.17	NO	0.16	PITA_000039621	CDS	uninformative
CslA1	Wood-related	Cell wall related (resistance related)		scaffold641790_160909	0.16	NO	0.01	PITA_000026450	CDS	valine--tRNA ligase-like protein
CslA1	Wood-related	Cell wall related (resistance related)		scaffold69267.2_5516	0.14	NO	0.1	PITA_000049409	P5'RS	PREDICTED: apoptosis-enhancing nuclease-like
CslA1	Wood-related	Cell wall related (resistance related)		scaffold707010.2_64609	0.17	NO	0.02	PITA_000054167	CDS	putative DNA-binding protein; This gene structure
CslA1	Wood-related	Cell wall related (resistance related)		scaffold750097_18878	0.22	NO	0.06	PITA_000040516	intron	PREDICTED: solute carrier family 25 member 44
CslA1	Wood-related	Cell wall related (resistance related)		scaffold768846_71043	0.13	NO	0.01	PITA_000047226	5'UTR	kinesin heavy chain isolog, putative
CslA1	Wood-related	Cell wall related (resistance related)		scaffold809476_20664	0.13	NO	0.02	PITA_000072650	P3'RS	PREDICTED: EPIDERMAL PATTERNING FACTOR-like
CslA1	Wood-related	Cell wall related (resistance related)		scaffold822264_21818	0.16	NO	0.01			*kinesin motor family protein
CslA1	Wood-related	Cell wall related (resistance related)		scaffold837828_33309	0.14	YES	0.34			*leucine-rich repeat transmembrane protein kinase
CslA1	Wood-related	Cell wall related (resistance related)		scaffold843880_42606	0.23	NO	0.02			*UBIQUITIN EXTENSION protein 1
CslA1	Wood-related	Cell wall related (resistance related)		scaffold846039_5815	0.2	YES	0.31			*BAM2
CslA1	Wood-related	Cell wall related (resistance related)		scaffold849032_20627	0.13	NO	0.01	PITA_000074896	CDS	MATE efflux family protein
CslA1	Wood-related	Cell wall related (resistance related)		scaffold855517_1333	0.21	NO	0.01	PITA_000047829	CDS	Pectate lyase
CslA1	Wood-related	Cell wall related (resistance related)		scaffold863375_105393	0.12	NO	0.03	PITA_000032048	intron	calcium dependent protein kinase1
CslA1	Wood-related	Cell wall related (resistance related)		scaffold865349.1_54132	0.16	YES	0.41	PITA_000059136	P5'RS	TIR-NBS-LRR class disease resistance protein
CslA1	Wood-related	Cell wall related (resistance related)		scaffold872878_6537	0.23	YES	0.27	PITA_000094996	CDS	putative RNA-binding protein
CslA1	Wood-related	Cell wall related (resistance related)		scaffold876551_110164	0.19	YES	0.25	PITA_000047332	CDS	PREDICTED: serine/threonine-protein kinase
CslA1	Wood-related	Cell wall related (resistance related)		scaffold879763.1_66253	0.16	NO	0.02	PITA_000053804	intron	PREDICTED: cyclase-associated protein 1
CslA1	Wood-related	Cell wall related (resistance related)		scaffold880259_45344	0.19	NO	0.21	PITA_000071545	intron	ATP binding protein, putative
CslA1	Wood-related	Cell wall related (resistance related)		scaffold881037_29402	0.24	NO	0.05	PITA_000070451	CDS	not_annotated
CslA1	Wood-related	Cell wall related (resistance related)		scaffold882871_1612	0.13	NO	0.01			*CIP8
CslA1	Wood-related	Cell wall related (resistance related)		scaffold883378_16504	0.17	NO	0.01	PITA_000058516	P3'RS	cruciferin 2
CslA1	Wood-related	Cell wall related (resistance related)		scaffold886467_3094	0.14	NO	0.01			*glycosyltransferase, partial
CslA1	Wood-related	Cell wall related (resistance related)		scaffold886562_42131	0.17	NO	0.01	PITA_000057448	CDS	RNA editing factor OTP81
CslA1	Wood-related	Cell wall related (resistance related)		scaffold889412_53574	0.15	NO	0.01	PITA_000047579	CDS	uninformative
CslA1	Wood-related	Cell wall related (resistance related)		scaffold890776_5426	0.2	NO	0.01	PITA_000031987	CDS	protein kinase family protein with leucine-rich
CslA1	Wood-related	Cell wall related (resistance related)		scaffold893339_29313	0.15	NO	0.01			*uninformative
CslA1	Wood-related	Cell wall related (resistance related)		scaffold893735.2_61568	0.2	YES	0.49			*uninformative
CslA1	Wood-related	Cell wall related (resistance related)		scaffold894332_13807	0.16	NO	0.05	PITA_000072887	CDS	protein ORGANELLE TRANSCRIPT PROCESSING 87
CslA1	Wood-related	Cell wall related (resistance related)		scaffold899240.2_39323	0.13	NO	0.02	PITA_000034223	P5'RS	PREDICTED: transcription factor MYB46-like
CslA1	Wood-related	Cell wall related (resistance related)		scaffold899287_6771	0.14	NO	0.08			*uninformative
CslA1	Wood-related	Cell wall related (resistance related)		scaffold901028_27192	0.14	NO	0.01			*S-adenosyl-L-methionine-dependent methyltransferases superfamily protein
CslA1	Wood-related	Cell wall related (resistance related)		scaffold902571_77800	0.22	NO	0.01	PITA_000059319	CDS	YSL transporter
CslA1	Wood-related	Cell wall related (resistance related)		scaffold902818.2_237455	0.17	NO	0.02	PITA_000026136	CDS	plant intracellular ras group-related LRR 8
CslA1	Wood-related	Cell wall related (resistance related)		scaffold903794.1_49870	0.15	NO	0.02	PITA_000072752	CDS	clavaminate synthase-like protein
CslA1	Wood-related	Cell wall related (resistance related)		tscaffold1498_460706	0.2	NO	0.14			*ethylene responsive element binding protein,partial
CslA1	Wood-related	Cell wall related (resistance related)		tscaffold1606_203957	0.14	NO	0.01			*SDD1 protein, partial
CslA1	Wood-related	Cell wall related (resistance related)		tscaffold1708_557774	0.17	NO	0.18	2A_all_VO_L_4980_T_22/27|m.15444	intron	haloacid dehalogenase-like hydrolase superfamily protein
CslA1	Wood-related	Cell wall related (resistance related)		tscaffold1708_570393	0.17	YES	0.28			*contains similarity to C2-HC type zinc finger protein C.e-MyT1 and to hypersensitivity -related gene
CslA1	Wood-related	Cell wall related (resistance related)		tscaffold2052_365225	0.16	NO	0.08	PITAhm_002949	intron	PREDICTED: pathogenesis-related protein STH-21-like
CslA1	Wood-related	Cell wall related (resistance related)		tscaffold2514_490867	0.24	NO	0.06	PITAhm_001256	P3'RS	PREDICTED: DEAD-box ATP-dependent RNA helicase
CslA1	Wood-related	Cell wall related (resistance related)		tscaffold2723_290617	0.14	NO	0.07	2A_I27_VO_L_1138_T_23/35|m.23384	P5'RS	survival protein SurE-like phosphatase/nucleotidase
CslA1	Wood-related	Cell wall related (resistance related)		tscaffold3104_113894	0.14	NO	0.12			*Homeobox-leucine zipper protein
CslA1	Wood-related	Cell wall related (resistance related)		tscaffold3264_353283	0.17	NO	0.01			*At2g39210/T16B24.15
CslA1	Wood-related	Cell wall related (resistance related)		tscaffold339_118441	0.16	NO	0.1	PITAhm_003033	intron	PREDICTED: midasin-like
CslA1	Wood-related	Cell wall related (resistance related)		tscaffold3772_726540	0.15	NO	0.13	PITA_000008037	intron	40S ribosomal protein S2, putative
CslA1	Wood-related	Cell wall related (resistance related)		tscaffold4013_88742	0.22	NO	0.08			*CBL-interacting protein kinase 12
CslA1	Wood-related	Cell wall related (resistance related)		tscaffold4096_137353	0.16	NO	0.08	PITA_000026439	3'UTR	uninformative
CslA1	Wood-related	Cell wall related (resistance related)		tscaffold4293_65548	0.16	YES	0.43	PITA_000056901	intron	PREDICTED: probable leucine-rich repeat
CslA1	Wood-related	Cell wall related (resistance related)		tscaffold4338_176530	0.14	NO	0.03			*clavata 1-like protein
CslA1	Wood-related	Cell wall related (resistance related)		tscaffold4382_173315	0.2	NO	0.1	PITA_000019308	CDS	protein reduce transmission through pollen
CslA1	Wood-related	Cell wall related (resistance related)		tscaffold4981_133806	0.18	NO	0.01	PITA_000040033	intron	PREDICTED: 65-kDa microtubule-associated protein 3
CslA1	Wood-related	Cell wall related (resistance related)		tscaffold5565_370432	0.17	NO	0.07	PITAhm_001376	intron	PREDICTED: probable pectate lyase 18-like
CslA1	Wood-related	Cell wall related (resistance related)		tscaffold5916_143880	0.13	NO	0.02			*1(10),5-germacradien-4-ol synthase
CslA1	Wood-related	Cell wall related (resistance related)		tscaffold62_383939	0.17	NO	0.07	PITAhm_000469	intron	uninformative
CslA1	Wood-related	Cell wall related (resistance related)		tscaffold63_392415	0.13	NO	0.02	PITAhm_003004	CDS	PREDICTED: 4-coumarate--CoA ligase-like 7-like
CslA1	Wood-related	Cell wall related (resistance related)		tscaffold661_874101	0.19	NO	0.01			*RSW3
CslA1	Wood-related	Cell wall related (resistance related)		tscaffold6863_144637	0.2	NO	0.02	PITA_000016791	CDS	beta-6 tubulin
CslA1	Wood-related	Cell wall related (resistance related)		tscaffold695_2946590	0.16	NO	0.02	PITA_000001259	CDS	PREDICTED: pectinesterase-like
CslA1	Wood-related	Cell wall related (resistance related)		tscaffold813_2155988	0.15	NO	0.15	PITA_000000248	intron	protein pleiotropic regulatory locus 1
CslA1	Wood-related	Cell wall related (resistance related)		tscaffold831_58629	0.12	NO	0.01	PITA_000016644	intron	cell division control protein 2 homolog A
CslA1	Wood-related	Cell wall related (resistance related)		tscaffold8776_10518	0.12	NO	0.01	PITA_000047480	CDS	ring finger protein, putative
CaS1	Wood-related	Cellulose and callose synthase		C32163992_3067	0.12	NO	0.08	PITA_000086702	CDS	Calcium-transporting ATPase 3 family protein
CaS1	Wood-related	Cellulose and callose synthase		scaffold171007_3079	0.12	NO	0.03			*transferase family protein
CaS1	Wood-related	Cellulose and callose synthase		scaffold186397_83480	0.14	YES	0.17	PITA_000044045	3'UTR	transferase family protein
CaS3	Wood-related	Cellulose and callose synthase		C27592608_302	0.13	NO	0.01			*ABC transporter family protein
CaS3	Wood-related	Cellulose and callose synthase		C28277400_366	0.12	NO	0.16			*putative CC-NBS-LRR protein, partial
CaS3	Wood-related	Cellulose and callose synthase		C28592690_335	0.17	YES	0.5			*D-arabinono-1,4-lactone oxidase family protein
CaS3	Wood-related	Cellulose and callose synthase		C29420516_564	0.11	NO	0.01			*uninformative
CaS3	Wood-related	Cellulose and callose synthase		C30900642_958	0.12	YES	0.18			*calcium-dependent lipid-binding family protein
CaS3	Wood-related	Cellulose and callose synthase		C31234266_2951	0.12	NO	0.13			*putative phenylalanine ammonia-lyase
CaS3	Wood-related	Cellulose and callose synthase		C31931048_9540	0.11	NO	0.03			*MET
CaS3	Wood-related	Cellulose and callose synthase		C32445758_44813	0.13	NO	0.17	PITA_000069834	CDS	MATE efflux family protein
CaS3	Wood-related	Cellulose and callose synthase		C32566074_65698	0.13	NO	0.13	PITA_000031435	CDS	not_annotated
CaS3	Wood-related	Cellulose and callose synthase		scaffold10371_21791	0.13	NO	0.02	PITA_000085542	CDS	not_annotated
CaS3	Wood-related	Cellulose and callose synthase		scaffold132900.1_49672	0.18	NO	0.02	PITA_000022198	CDS	PREDICTED: tubulin beta-4A chain
CaS3	Wood-related	Cellulose and callose synthase		scaffold286826_50329	0.15	NO	0.11	PITA_000051290	CDS	PREDICTED: ras GTPase-activating protein-binding
CaS3	Wood-related	Cellulose and callose synthase		scaffold298511.1_7879	0.14	NO	0.09	PITA_000060600	3'UTR	PREDICTED: shikimate O-hydroxycinnamoyltransferase
CaS3	Wood-related	Cellulose and callose synthase		scaffold321016_285780	0.11	NO	0.02	PITA_000018138	CDS	Isoflavone reductase, putative
CaS3	Wood-related	Cellulose and callose synthase		scaffold44496_20530	0.16	NO	0.01			*coatomer subunit zeta-2
CaS3	Wood-related	Cellulose and callose synthase		scaffold468481.1_47310	0.18	NO	0.05	PITA_000070325	intron	putative ubiquitin activating enzyme (UBA1)
CaS3	Wood-related	Cellulose and callose synthase		scaffold565833_77224	0.13	NO	0.02	PITA_000058609	CDS	PREDICTED: putative kinase-like protein TMKL1-like
CaS3	Wood-related	Cellulose and callose synthase		scaffold624970_34668	0.15	NO	0.02	PITA_000042079	CDS	pentatricopeptide repeat-containing protein,
CaS3	Wood-related	Cellulose and callose synthase		scaffold635529_23869	0.13	NO	0.01			*cytochrome P450 CYP704C6v1
CaS3	Wood-related	Cellulose and callose synthase		scaffold661673_6386	0.15	NO	0.02			*uninformative
CaS3	Wood-related	Cellulose and callose synthase		scaffold722900_23129	0.12	NO	0.1	PITA_000084567	intron	Sec14p-like phosphatidylinositol transfer family
CaS3	Wood-related	Cellulose and callose synthase		scaffold731245.2_32475	0.15	NO	0.09	PITA_000065268	CDS	palmitoyl-acyl carrier protein thioesterase
CaS3	Wood-related	Cellulose and callose synthase		scaffold785663_3004	0.1	NO	0.02			*CC-NBS-LRR disease resistance protein
CaS3	Wood-related	Cellulose and callose synthase		scaffold801005_35679	0.16	NO	0.01	PITA_000053902	CDS	putative RNA-binding protein
CaS3	Wood-related	Cellulose and callose synthase		scaffold855899_13250	0.12	NO	0.01	PITA_000080498	CDS	PREDICTED: SKP1-like protein 1B-like isoform 2
CaS3	Wood-related	Cellulose and callose synthase		scaffold861972_960	0.12	NO	0.01	PITA_000091662	CDS	Isoflavone reductase, putative
CaS3	Wood-related	Cellulose and callose synthase		scaffold868531_2942	0.12	NO	0.04	PITA_000088793	P5'RS	PREDICTED: luminal-binding protein 5
CaS3	Wood-related	Cellulose and callose synthase		scaffold871820_6295	0.1	NO	0.05	PITA_000095536	intron	PREDICTED: cysteine-rich receptor-like protein
CaS3	Wood-related	Cellulose and callose synthase		scaffold885709_7931	0.12	NO	0.08	PITA_000042059	CDS	not_annotated
CaS3	Wood-related	Cellulose and callose synthase		scaffold887283.1_11793	0.15	NO	0.2	PITA_000066582	intron	Os04g0640700
CaS3	Wood-related	Cellulose and callose synthase		scaffold891743.2_178955	0.15	NO	0.05	PITA_000031612	CDS	uninformative
CaS3	Wood-related	Cellulose and callose synthase		scaffold903659_12583	0.12	NO	0.04	PITA_000044412	CDS	PREDICTED: LOW QUALITY PROTEIN: 60S ribosomal
CaS3	Wood-related	Cellulose and callose synthase		tscaffold1116_5654	0.11	YES	0.5	PITA_000018452	CDS	PREDICTED: anaphase-promoting complex subunit
CaS3	Wood-related	Cellulose and callose synthase		tscaffold1382_434417	0.11	NO	0.05			*putative histone H2B
CaS3	Wood-related	Cellulose and callose synthase		tscaffold1594_1884621	0.62	NO	0.2	PITAhm_001507	P3'RS	actin
CaS3	Wood-related	Cellulose and callose synthase		tscaffold2232_191307	0.12	NO	0.07			*uninformative
CaS3	Wood-related	Cellulose and callose synthase		tscaffold2393_178040	0.1	NO	0.01			*DNA methyltransferase PMT1-like protein
CaS3	Wood-related	Cellulose and callose synthase		tscaffold3339_490956	0.15	NO	0.11			*2-oxoglutarate (2OG) and Fe(II)-dependent oxygenase superfamily protein
CaS3	Wood-related	Cellulose and callose synthase		tscaffold3381_235626	0.12	NO	0.01	PITAhm_001195	CDS	PREDICTED: apyrase 2-like
CaS3	Wood-related	Cellulose and callose synthase		tscaffold3763_498012	0.14	NO	0.09	PITAhm_001473	intron	PREDICTED: cyclin-D4-2-like
CaS3	Wood-related	Cellulose and callose synthase		tscaffold3803_183916	0.12	NO	0.02			*disease resistance protein
CaS3	Wood-related	Cellulose and callose synthase		tscaffold4062_32905	0.11	NO	0.01	PITA_000069600	CDS	sucrose synthase 3
CaS3	Wood-related	Cellulose and callose synthase		tscaffold4283_11719	0.16	NO	0.02	PITA_000007160	CDS	uninformative
CaS3	Wood-related	Cellulose and callose synthase		tscaffold4435_193364	0.15	NO	0.21			*putative NBS-LRR protein G6207, partial
CaS3	Wood-related	Cellulose and callose synthase		tscaffold4498_489408	0.12	NO	0.02	PITA_000008023	P5'RS	PREDICTED: cellulose synthase-like protein E6
CaS3	Wood-related	Cellulose and callose synthase		tscaffold474_223743	0.11	NO	0.02			*resistance family protein
CaS3	Wood-related	Cellulose and callose synthase		tscaffold4749_410685	0.16	NO	0.01	PITA_000008548	intron	PREDICTED: ATP-dependent DNA helicase DDM1-like
CaS3	Wood-related	Cellulose and callose synthase		tscaffold53_146105	0.16	NO	0.01	PITA_000011345	P3'RS	PREDICTED: UDP-glucuronic acid decarboxylase
CaS3	Wood-related	Cellulose and callose synthase		tscaffold5920_915162	0.12	NO	0.08	PITAhm_000682	intron	PREDICTED: phosphatidylinositide phosphatase
CaS3	Wood-related	Cellulose and callose synthase		tscaffold6032_129376	0.1	NO	0.02			*uninformative
CaS3	Wood-related	Cellulose and callose synthase		tscaffold6341_7051	0.16	NO	0.02	PITA_000079103	CDS	PREDICTED: UDP-glycosyltransferase 86A1-like
CaS3	Wood-related	Cellulose and callose synthase		tscaffold6662_107533	0.12	NO	0.04	PITAhm_000098	intron	gene=PITAhm_000098
CaS3	Wood-related	Cellulose and callose synthase		tscaffold6753_384077	0.14	NO	0.01	PITA_000017818	CDS	PREDICTED: LOW QUALITY PROTEIN: pentatricopeptide
CaS3	Wood-related	Cellulose and callose synthase		tscaffold7980_517366	0.12	NO	0.12	PITA_000005430	5'UTR	Lateral organ boundaries-like protein
CaS3	Wood-related	Cellulose and callose synthase		tscaffold802_94675	0.15	NO	0.01	PITA_000020525	CDS	RING-H2 finger protein RHY1a
CaS3	Wood-related	Cellulose and callose synthase		tscaffold8359_79345	0.14	NO	0.01	PITA_000035143	CDS	molybdopterin biosynthesis protein CNX1-like
CaS3	Wood-related	Cellulose and callose synthase		tscaffold852_378002	0.12	NO	0.06	PITA_000017902	P3'RS	uninformative
CesA1	Wood-related	Cellulose and callose synthase		C21903515_67	0.09	NO	0.01			*uninformative
CesA1	Wood-related	Cellulose and callose synthase		C29406404_305	0.15	NO	0.02			*uninformative
CesA1	Wood-related	Cellulose and callose synthase		C30581218_95	0.1	NO	0.05			*subtilase family protein
CesA1	Wood-related	Cellulose and callose synthase		scaffold169703_56638	0.11	NO	0.02	PITA_000058037	CDS	uninformative
CesA1	Wood-related	Cellulose and callose synthase		scaffold569494_35204	0.11	NO	0.15	PITA_000074960	5'UTR	photosystem I reaction center subunit IV A,
CesA1	Wood-related	Cellulose and callose synthase		scaffold593525_255780	0.1	NO	0.03	PITA_000017138	CDS	cytochrome P450 90A1
CesA1	Wood-related	Cellulose and callose synthase		scaffold611308_195	0.14	NO	0.01			*CYP720B11
CesA1	Wood-related	Cellulose and callose synthase		scaffold672803_5346	0.14	NO	0.02	PITA_000095148	CDS	PREDICTED: cyclin-T1-5-like
CesA1	Wood-related	Cellulose and callose synthase		scaffold679856_15319	0.12	NO	0.01	PITA_000077990	intron	PREDICTED: (R,S)-reticuline 7-O-methyltransferase
CesA1	Wood-related	Cellulose and callose synthase		scaffold787973_63160	0.09	NO	0.02			*uninformative
CesA1	Wood-related	Cellulose and callose synthase		scaffold887237_128665	0.1	NO	0.02	PITA_000035643	CDS	PREDICTED: E3 ubiquitin-protein ligase UPL1-like
CesA1	Wood-related	Cellulose and callose synthase		tscaffold2328_133689	0.1	NO	0.01			*uninformative
CesA1	Wood-related	Cellulose and callose synthase		tscaffold2515_254036	0.14	NO	0.03			*OLIGOPEPTIDE TRANSPORTER family protein
CesA1	Wood-related	Cellulose and callose synthase		tscaffold3009_40680	0.1	NO	0.01			*uninformative
CesA1	Wood-related	Cellulose and callose synthase		tscaffold4850_4174006	0.09	NO	0.01	PITA_000000200	CDS	late embryogenesis abundant protein LEA8-6
CesA1	Wood-related	Cellulose and callose synthase		tscaffold5171_9809	0.1	NO	0.15	PITA_000059700	CDS	PREDICTED: cellulose synthase A catalytic subunit
CesA1	Wood-related	Cellulose and callose synthase		tscaffold6997_4744	0.16	NO	0.02			*leucine-rich repeat receptor-like protein kinase, partial
CesA10	Wood-related	Cellulose and callose synthase		C26600336_346	0.09	NO	0.03			*uninformative
CesA10	Wood-related	Cellulose and callose synthase		scaffold635990.1_50169	0.13	NO	0.05	PITA_000066812	CDS	PREDICTED: ethylene insensitive 3-like 1 protein
CesA10	Wood-related	Cellulose and callose synthase		scaffold857273_13458	0.15	NO	0.22	PITA_000071756	CDS	PREDICTED: zinc finger protein CONSTANS-LIKE
CesA10	Wood-related	Cellulose and callose synthase		scaffold889454_32893	0.13	NO	0.05	PITA_000072429	CDS	PREDICTED: ATP-dependent Clp protease adapter
CesA10	Wood-related	Cellulose and callose synthase		scaffold889454_9100	0.12	NO	0.05	PITA_000072428	CDS	basic 7S globulin 2 precursor small subunit,
CesA10	Wood-related	Cellulose and callose synthase		tscaffold20_1155215	0.13	NO	0.02	PITAhm_000077	intron	uninformative
CesA10	Wood-related	Cellulose and callose synthase		tscaffold2586_84104	0.11	NO	0.07	PITA_000029775	CDS	PREDICTED: probable methyltransferase PMT13-like
CesA12	Wood-related	Cellulose and callose synthase		C25503300_244	0.12	NO	0.01			*pentatricopeptide repeat-containing family protein
CesA12	Wood-related	Cellulose and callose synthase		scaffold383331.1_216203	0.1	NO	0.06	PITA_000021495	intron	PREDICTED: endoglucanase 6-like
CesA12	Wood-related	Cellulose and callose synthase		scaffold591405_201807	0.1	NO	0.49	PITA_000030129	intron	PREDICTED: laccase-12
CesA12	Wood-related	Cellulose and callose synthase		scaffold613425_6204	0.1	NO	0.45	PITA_000069237	3'UTR	PREDICTED: patatin-like protein 6
CesA12	Wood-related	Cellulose and callose synthase		scaffold869603_59894	0.14	NO	0.03	PITA_000058693	intron	PAR1 protein
CesA12	Wood-related	Cellulose and callose synthase		scaffold890614.2_16413	0.13	NO	0.04			*PEC11
CesA12	Wood-related	Cellulose and callose synthase		scaffold898638_31340	0.11	NO	0.02	PITA_000061882	intron	uninformative
CesA12	Wood-related	Cellulose and callose synthase		tscaffold3803_182525	0.1	NO	0.05			*NBS/LRR, partial
CesA2	Wood-related	Cellulose and callose synthase		C26507642_173	0.16	YES	0.37			*ethylene receptor family protein
CesA2	Wood-related	Cellulose and callose synthase		C30191860_118	0.14	NO	0.02			*vacuolar assembly family protein
CesA2	Wood-related	Cellulose and callose synthase		C30818888_290	0.15	NO	0.02			*putative TIR-NBS-LRR protein
CesA2	Wood-related	Cellulose and callose synthase		C30849022_360	0.2	NO	0.01			*putative protein
CesA2	Wood-related	Cellulose and callose synthase		C31293278_2603	0.2	NO	0.09			*beta-fructofuranosidase, partial
CesA2	Wood-related	Cellulose and callose synthase		C31693582_5665	0.13	NO	0.01			*chain A, Crystal Structure Of The Free Fls2 Ectodomains
CesA2	Wood-related	Cellulose and callose synthase		C31704350_853	0.15	NO	0.03			*pectin lyase-like superfamily protein
CesA2	Wood-related	Cellulose and callose synthase		C31778144_2763	0.13	NO	0.01	PITA_000096445	P5'RS	PREDICTED: leucine-rich repeat receptor-like
CesA2	Wood-related	Cellulose and callose synthase		C32207922_21617	0.2	NO	0.01	PITA_000084868	P5'RS	uninformative
CesA2	Wood-related	Cellulose and callose synthase		scaffold109871_51001	0.16	NO	0.01	PITA_000047145	CDS	PREDICTED: cellulose synthase A catalytic subunit
CesA2	Wood-related	Cellulose and callose synthase		scaffold155583_2309	0.2	NO	0.01	PITA_000090921	CDS	uninformative
CesA2	Wood-related	Cellulose and callose synthase		scaffold16086.1_33890	0.19	NO	0.01	PITA_000079085	intron	PREDICTED: TMV resistance protein N-like
CesA2	Wood-related	Cellulose and callose synthase		scaffold203566_215912	0.2	NO	0.01	PITA_000014913	CDS	PREDICTED: uncharacterized zinc finger protein
CesA2	Wood-related	Cellulose and callose synthase		scaffold264499_18859	0.15	NO	0.01	PITA_000032498	intron	Minor histocompatibility antigen H13, putative
CesA2	Wood-related	Cellulose and callose synthase		scaffold266009_59000	0.18	NO	0.01	PITA_000067111	P5'RS	PREDICTED: lysosomal Pro-X carboxypeptidase
CesA2	Wood-related	Cellulose and callose synthase		scaffold278246.2_32665	0.14	NO	0.02	PITA_000078482	CDS	lipase
CesA2	Wood-related	Cellulose and callose synthase		scaffold292958_19955	0.22	NO	0.24	PITA_000053202	intron	laccase 5
CesA2	Wood-related	Cellulose and callose synthase		scaffold292958_20302	0.33	NO	0.23	PITA_000053202	CDS	laccase 5
CesA2	Wood-related	Cellulose and callose synthase		scaffold292958_3455	0.18	NO	0.31	PITA_000053202	CDS	laccase 5
CesA2	Wood-related	Cellulose and callose synthase		scaffold308951_69749	0.2	NO	0.11	PITA_000062951	CDS	not_annotated
CesA2	Wood-related	Cellulose and callose synthase		scaffold332601_11660	0.19	NO	0.02	PITA_000090070	P3'RS	uninformative
CesA2	Wood-related	Cellulose and callose synthase		scaffold360612.1_109522	0.15	NO	0.08			*putative gag-pol polyprotein, partial
CesA2	Wood-related	Cellulose and callose synthase		scaffold40341.2_97637	0.15	NO	0.02			*AT1G64110, partial
CesA2	Wood-related	Cellulose and callose synthase		scaffold421896_111149	0.19	NO	0.01	PITA_000029531	CDS	PREDICTED: cyclin-dependent kinase G-2 isoform X1
CesA2	Wood-related	Cellulose and callose synthase		scaffold422904_81821	0.19	NO	0.03	PITA_000044712	CDS	PREDICTED: probable histone H2A variant 3-like
CesA2	Wood-related	Cellulose and callose synthase		scaffold466713.1_4206	0.19	NO	0.01	PITA_000086974	CDS	putative nitrite transporter
CesA2	Wood-related	Cellulose and callose synthase		scaffold500312_383789	0.13	NO	0.02	PITAhm_000657	intron	uninformative
CesA2	Wood-related	Cellulose and callose synthase		scaffold511105_5721	0.17	NO	0.01	PITA_000076184	CDS	RING/U-box domain-containing protein
CesA2	Wood-related	Cellulose and callose synthase		scaffold531130_61147	0.14	NO	0.03	PITA_000042136	CDS	PREDICTED: pentatricopeptide repeat-containing
CesA2	Wood-related	Cellulose and callose synthase		scaffold590865_45248	0.18	NO	0.12			*uninformative
CesA2	Wood-related	Cellulose and callose synthase		scaffold591330_8444	0.19	YES	0.43	PITA_000089717	CDS	glycine-rich RNA-binding family protein
CesA2	Wood-related	Cellulose and callose synthase		scaffold65364_134902	0.17	NO	0.02	PITA_000033186	CDS	PREDICTED: RING-H2 finger protein ATL78-like
CesA2	Wood-related	Cellulose and callose synthase		scaffold763055_955	0.13	NO	0.01			*BAM1
CesA2	Wood-related	Cellulose and callose synthase		scaffold793678_231921	0.13	NO	0.02			*T3g11930/MEC18.3
CesA2	Wood-related	Cellulose and callose synthase		scaffold805626.1_43288	0.18	NO	0.02	PITA_000062112	intron	not_annotated
CesA2	Wood-related	Cellulose and callose synthase		scaffold806545_70099	0.2	NO	0.02	PITA_000032971	CDS	uninformative
CesA2	Wood-related	Cellulose and callose synthase		scaffold859937_51794	0.13	NO	0.04	PITA_000055049	CDS	PREDICTED: peroxidase 12-like
CesA2	Wood-related	Cellulose and callose synthase		scaffold871122_9947	0.13	NO	0.02	PITA_000086590	P5'RS	Defensin
CesA2	Wood-related	Cellulose and callose synthase		scaffold876102_27610	0.15	NO	0.07	PITA_000048983	3'UTR	serine carboxypeptidase-like 35
CesA2	Wood-related	Cellulose and callose synthase		scaffold884600_16621	0.19	NO	0.02	PITA_000089931	P3'RS	uninformative
CesA2	Wood-related	Cellulose and callose synthase		scaffold900741_41970	0.14	NO	0.03	PITA_000069779	CDS	hypothetical protein, partial
CesA2	Wood-related	Cellulose and callose synthase		scaffold903662_70935	0.17	NO	0.28	PITA_000047386	P5'RS	not_annotated
CesA2	Wood-related	Cellulose and callose synthase		scaffold93661.2_27903	0.22	NO	0.01	PITA_000083892	CDS	PREDICTED: cinnamate
CesA2	Wood-related	Cellulose and callose synthase		tscaffold1367_7870	0.2	NO	0.02			*putative sinapyl alcohol dehydrogenase,partial
CesA2	Wood-related	Cellulose and callose synthase		tscaffold164_1499736	0.14	NO	0.03	PITA_000002010	P5'RS	PREDICTED: calcium-transporting ATPase 4,
CesA2	Wood-related	Cellulose and callose synthase		tscaffold1831_104206	0.14	NO	0.02			*cationic amino acid transporter 1 family protein
CesA2	Wood-related	Cellulose and callose synthase		tscaffold2197_12732	0.17	NO	0.34	PITA_000000752	intron	PREDICTED: E3 ubiquitin-protein ligase UPL1-like
CesA2	Wood-related	Cellulose and callose synthase		tscaffold2197_2527031	0.17	NO	0.34	PITA_000000768	CDS	PREDICTED: LOW QUALITY PROTEIN: E3
CesA2	Wood-related	Cellulose and callose synthase		tscaffold2316_1139313	0.19	NO	0.01	PITA_000003808	intron	PREDICTED: serine/threonine-protein kinase HT1
CesA2	Wood-related	Cellulose and callose synthase		tscaffold2454_290491	0.17	NO	0.02	PITA_000022615	P3'RS	not_annotated
CesA2	Wood-related	Cellulose and callose synthase		tscaffold25_77738	0.15	NO	0.02	PITAhm_002260	intron	uninformative
CesA2	Wood-related	Cellulose and callose synthase		tscaffold2795_171245	0.14	NO	0.01	PITA_000026702	intron	Ran GTPase binding protein, putative
CesA2	Wood-related	Cellulose and callose synthase		tscaffold3129_368685	0.15	NO	0.03			*R2R3-MYB transcription factor MYB11,partial
CesA2	Wood-related	Cellulose and callose synthase		tscaffold3417_73642	0.15	NO	0.08	PITA_000060768	CDS	PREDICTED: probable LRR receptor-like
CesA2	Wood-related	Cellulose and callose synthase		tscaffold3461_897	0.15	YES	0.34			*CHAT1
CesA2	Wood-related	Cellulose and callose synthase		tscaffold3738_109477	0.14	NO	0.01			*pentatricopeptide repeat (PPR) superfamily protein
CesA2	Wood-related	Cellulose and callose synthase		tscaffold4394_489711	0.2	NO	0.09			*putative hydrophobic LEA-like protein,partial
CesA2	Wood-related	Cellulose and callose synthase		tscaffold463_341695	0.2	NO	0.01	PITAhm_000136	intron	PREDICTED: zinc finger CCCH domain-containing
CesA2	Wood-related	Cellulose and callose synthase		tscaffold5171_12319	0.18	NO	0.08	PITA_000059700	CDS	PREDICTED: cellulose synthase A catalytic subunit
CesA2	Wood-related	Cellulose and callose synthase		tscaffold5171_16057	0.42	NO	0.18	PITA_000059700	intron	PREDICTED: cellulose synthase A catalytic subunit
CesA2	Wood-related	Cellulose and callose synthase		tscaffold5171_19384	0.44	NO	0.18	PITA_000059700	CDS	PREDICTED: cellulose synthase A catalytic subunit
CesA2	Wood-related	Cellulose and callose synthase		tscaffold5963_28363	0.15	NO	0.06			*uninformative
CesA2	Wood-related	Cellulose and callose synthase		tscaffold6605_46439	0.14	NO	0.01	PITA_000071905	CDS	uninformative
CesA2	Wood-related	Cellulose and callose synthase		tscaffold7125_45288	0.2	NO	0.07	PITAhm_000435	intron	PREDICTED: phosphomethylpyrimidine synthase,
CesA2	Wood-related	Cellulose and callose synthase		tscaffold7435_202983	0.15	NO	0.11	PITA_000019406	P5'RS	not_annotated
CesA2	Wood-related	Cellulose and callose synthase		tscaffold8918_81773	0.15	NO	0.02			*uninformative
CesA3	Wood-related	Cellulose and callose synthase		C32222794_5936	0.12	YES	0.28			*uninformative
CesA3	Wood-related	Cellulose and callose synthase		scaffold500880.1_26348	0.09	NO	0.02	PITA_000084405	CDS	disease resistance family protein / LRR family
CesA3	Wood-related	Cellulose and callose synthase		scaffold545971_14465	0.12	NO	0.03			*lipase class 3 family protein
CesA3	Wood-related	Cellulose and callose synthase		tscaffold5504_670018	0.09	NO	0.02	PITA_000005792	CDS	MMS ZWEI-like protein 4, E2
CesA3	Wood-related	Cellulose and callose synthase		tscaffold7841_47217	0.17	NO	0.12			*uninformative
CesA4	Wood-related	Cellulose and callose synthase		C32513914_35351	0.13	NO	0.01	PITA_000059204	CDS	PREDICTED: myb-related protein 305-like
CesA4	Wood-related	Cellulose and callose synthase		scaffold13833.2_5884	0.11	NO	0.01			*beta-galactosidase family protein
CesA4	Wood-related	Cellulose and callose synthase		scaffold279959_48963	0.13	NO	0.15	PITA_000068266	P3'RS	RING-H2 finger protein ATL3C
CesA4	Wood-related	Cellulose and callose synthase		scaffold279959_52482	0.13	YES	0.19	PITA_000068267	CDS	not_annotated
CesA4	Wood-related	Cellulose and callose synthase		scaffold574722_57203	0.11	NO	0.02			*laccase
CesA4	Wood-related	Cellulose and callose synthase		scaffold903352.2_89908	0.14	NO	0.01	PITA_000033554	3'UTR	uninformative
CesA4	Wood-related	Cellulose and callose synthase		tscaffold2639_127384	0.14	NO	0.12	PITAhm_000797	P3'RS	late embryogenesis abundant protein LEA3-4
CesA9	Wood-related	Cellulose and callose synthase		scaffold358000.2_37883	0.14	NO	0.02	PITA_000060718	intron	uninformative
CesA9	Wood-related	Cellulose and callose synthase		scaffold899703_38956	0.15	NO	0.05	PITA_000063769	CDS	cellulose synthase A catalytic subunit 6
CesA9	Wood-related	Cellulose and callose synthase		tscaffold2026_923759	0.14	NO	0.02	PITA_000004072	CDS	PREDICTED: 40S ribosomal protein S3-2
CesA9	Wood-related	Cellulose and callose synthase		tscaffold358_168666	0.11	NO	0.03	PITAhm_002226	CDS	protein TRANSPORT INHIBITOR RESPONSE 1
CesA9	Wood-related	Cellulose and callose synthase		tscaffold6665_21172	0.16	YES	0.19	PITA_000060811	CDS	PREDICTED: probable leucine-rich repeat
CslA1	Wood-related	Cellulose and callose synthase		scaffold790940_46947	0.13	NO	0.08	PITA_000031549	CDS	PREDICTED: L-lactate dehydrogenase A isoform X2
CslA1	Wood-related	Cellulose and callose synthase		scaffold899843_109183	0.1	NO	0.04	PITA_000037147	CDS	isocitrate dehydrogenase, putative
CslA1	Wood-related	Cellulose and callose synthase		tscaffold5801_102583	0.09	NO	0.06			*Lipase 2, partial
CslA1	Wood-related	Cellulose and callose synthase		tscaffold5892_243197	0.13	NO	0.03			*copia-like polyprotein
CslA1	Wood-related	Cellulose and callose synthase		tscaffold6467_795961	0.09	NO	0.03	PITA_000001931	P5'RS	adenosylhomocysteinase family protein
CslA1	Wood-related	Cellulose and callose synthase		tscaffold6492_88816	0.15	NO	0.19	PITAhm_000415	intron	uninformative
CslA1	Wood-related	Cellulose and callose synthase		tscaffold7737_278619	0.14	NO	0.03	PITA_000016867	CDS	pentatricopeptide repeat-containing protein
CslA1	Wood-related	Cellulose and callose synthase		tscaffold79_320767	0.11	NO	0.1			*RNA processing factor 4
CslA2	Wood-related	Cellulose and callose synthase		C30490060_393	0.09	NO	0.01			*WAT1-related protein
CslA2	Wood-related	Cellulose and callose synthase		scaffold567137_36088	0.14	NO	0.02			*RNR1
CslA2	Wood-related	Cellulose and callose synthase		scaffold85573.2_26675	0.1	NO	0.09	PITA_000046806	CDS	brassinosteroid-6-oxidase
CslA2	Wood-related	Cellulose and callose synthase		tscaffold1359_540957	0.11	YES	0.17	PITA_000012168	P5'RS	awaiting functional assignment
CslA2	Wood-related	Cellulose and callose synthase		tscaffold4953_324570	0.13	NO	0.03	PITA_000017252	intron	PREDICTED: indole-3-acetate O-methyltransferase
CslA2	Wood-related	Cellulose and callose synthase		tscaffold5561_114679	0.14	NO	0.03	PITAhm_001053	CDS	uninformative
CslA2	Wood-related	Cellulose and callose synthase		tscaffold6697_43612	0.13	NO	0.13			*Expressed protein
CS-1343	Wood-related	Cellulose synthase like genes		scaffold500880.1_26348	0.15	NO	0.02	PITA_000084405	CDS	disease resistance family protein / LRR family
CS-1343	Wood-related	Cellulose synthase like genes		scaffold829912_13726	0.15	NO	0.43	PITA_000069223	CDS	protein EXORDIUM like 2
CS-3670	Wood-related	Cellulose synthase like genes		C32573800_140176	0.1	NO	0.05	PITA_000003007	CDS	not_annotated
CS-3670	Wood-related	Cellulose synthase like genes		scaffold154768.1_4539	0.12	NO	0.03	PITA_000022714	CDS	not_annotated
CS-3670	Wood-related	Cellulose synthase like genes		scaffold898893_67818	0.1	NO	0.02	PITA_000031943	P3'RS	not_annotated
CS-3670	Wood-related	Cellulose synthase like genes		tscaffold1396_107853	0.11	NO	0.01	PITA_000029644	CDS	PREDICTED: 65-kDa microtubule-associated protein 3
CS-3670	Wood-related	Cellulose synthase like genes		tscaffold4252_9971	0.11	NO	0.03	PITA_000088627	CDS	short chain alcohol dehydrogenase, putative
CS-3670	Wood-related	Cellulose synthase like genes		tscaffold9150_5818	0.13	NO	0.01	PITA_000082392	CDS	PREDICTED: probable LRR receptor-like
CS-5828	Wood-related	Cellulose synthase like genes		C20906757_116	0.14	NO	0.01			*putative TIR-NBS-LRR protein
CS-5828	Wood-related	Cellulose synthase like genes		C28865254_59	0.13	NO	0.04			*putative serine carboxypeptidase family protein
CS-5828	Wood-related	Cellulose synthase like genes		C30403808_743	0.14	NO	0.01			*putative truncated TIR-NBS-LRR protein
CS-5828	Wood-related	Cellulose synthase like genes		C30787248_393	0.13	NO	0.09			*probable methyltransferase
CS-5828	Wood-related	Cellulose synthase like genes		C31032918_3485	0.14	NO	0.01			*putative NBS-LRR protein G8106, partial
CS-5828	Wood-related	Cellulose synthase like genes		C31425620_3633	0.14	NO	0.01			*NBS/LRR, partial
CS-5828	Wood-related	Cellulose synthase like genes		C31875380_3987	0.13	NO	0.09			*uninformative
CS-5828	Wood-related	Cellulose synthase like genes		C31878940_2864	0.14	NO	0.01			*putative TIR-NBS-LRR protein
CS-5828	Wood-related	Cellulose synthase like genes		C31881726_2068	0.13	NO	0.04	PITA_000094688	intron	putative glutathione S-transferase
CS-5828	Wood-related	Cellulose synthase like genes		C32010900_10819	0.14	NO	0.01			*NBS/LRR, partial
CS-5828	Wood-related	Cellulose synthase like genes		C32495018_9464	0.14	NO	0.01	PITA_000063142	CDS	putative beta-1,3-glucanase
CS-5828	Wood-related	Cellulose synthase like genes		C32511990_39103	0.14	NO	0.12	PITA_000059644	CDS	Os06g0268700
CS-5828	Wood-related	Cellulose synthase like genes		C32538750_45691	0.13	NO	0.03	PITA_000051467	CDS	PREDICTED: myosin heavy chain, skeletal muscle
CS-5828	Wood-related	Cellulose synthase like genes		C32540598_55922	0.14	NO	0.02			*uninformative
CS-5828	Wood-related	Cellulose synthase like genes		C32572320_220553	0.13	NO	0.02	PITA_000015760	intron	kinesin motor protein-like protein
CS-5828	Wood-related	Cellulose synthase like genes		C32573256_202682	0.13	NO	0.08	PITA_000010773	intron	PREDICTED: probable protein phosphatase 2C 60-like
CS-5828	Wood-related	Cellulose synthase like genes		C32573256_354393	0.14	NO	0.08			*calcium binding family protein
CS-5828	Wood-related	Cellulose synthase like genes		scaffold130785.1_17176	0.16	NO	0.04	PITA_000081400	intron	PREDICTED: importin subunit alpha
CS-5828	Wood-related	Cellulose synthase like genes		scaffold135705_154477	0.14	NO	0.02	PITA_000028708	CDS	PREDICTED: cysteine-rich receptor-like protein
CS-5828	Wood-related	Cellulose synthase like genes		scaffold141845.2_20188	0.14	NO	0.02	PITA_000039839	intron	PREDICTED: carotenoid cleavage dioxygenase 7,
CS-5828	Wood-related	Cellulose synthase like genes		scaffold146871.2_19074	0.14	NO	0.01	PITA_000073705	CDS	PREDICTED: phosphoenolpyruvate carboxylase 4-like
CS-5828	Wood-related	Cellulose synthase like genes		scaffold185675_26869	0.14	NO	0.01	PITA_000050113	3'UTR	PREDICTED: probable methyltransferase PMT18
CS-5828	Wood-related	Cellulose synthase like genes		scaffold192067_14050	0.13	NO	0.05	PITA_000036886	P3'RS	floral homeotic protein agamous (AGAMOUS)
CS-5828	Wood-related	Cellulose synthase like genes		scaffold209533_21578	0.13	NO	0.03	PITA_000066509	CDS	PREDICTED: LRR receptor-like
CS-5828	Wood-related	Cellulose synthase like genes		scaffold212495.2_316402	0.13	NO	0.06	PITA_000021036	P3'RS	unknown
CS-5828	Wood-related	Cellulose synthase like genes		scaffold270610_205710	0.14	NO	0.02	PITA_000013425	P3'RS	PREDICTED: histone chaperone ASF1B
CS-5828	Wood-related	Cellulose synthase like genes		scaffold274214.2_188637	0.14	NO	0.03	PITA_000022335	CDS	PREDICTED: TSL-kinase interacting protein 1-like
CS-5828	Wood-related	Cellulose synthase like genes		scaffold274214.2_31082	0.16	NO	0.03	PITA_000022329	CDS	PREDICTED: LOW QUALITY PROTEIN: histone H3.2-like
CS-5828	Wood-related	Cellulose synthase like genes		scaffold280268_144528	0.13	NO	0.11			*glycosyl hydrolase-like protein, partial
CS-5828	Wood-related	Cellulose synthase like genes		scaffold291645.2_135582	0.16	NO	0.06	PITA_000035670	intron	peroxisomal membrane ABC transporter family, PMP
CS-5828	Wood-related	Cellulose synthase like genes		scaffold303845_348711	0.13	NO	0.05	PITA_000018745	CDS	PREDICTED: dnaJ protein homolog 2-like
CS-5828	Wood-related	Cellulose synthase like genes		scaffold315461.1_83792	0.13	YES	0.25	PITA_000056855	CDS	alcohol dehydrogenase, putative
CS-5828	Wood-related	Cellulose synthase like genes		scaffold3199.2_174910	0.16	NO	0.05			*O-Glycosyl hydrolases family 17 protein
CS-5828	Wood-related	Cellulose synthase like genes		scaffold326285_50138	0.13	YES	0.31	PITA_000055093	intron	PREDICTED: ATP-dependent Clp protease ATP-binding
CS-5828	Wood-related	Cellulose synthase like genes		scaffold338810_82353	0.14	NO	0.06	PITA_000049547	CDS	ATMYB6
CS-5828	Wood-related	Cellulose synthase like genes		scaffold372460.1_22109	0.14	NO	0.01	PITA_000076829	CDS	uninformative
CS-5828	Wood-related	Cellulose synthase like genes		scaffold384801_94156	0.14	YES	0.5	PITA_000044970	CDS	PREDICTED: 3-ketoacyl-CoA synthase 10-like
CS-5828	Wood-related	Cellulose synthase like genes		scaffold396149_75425	0.13	NO	0.05	PITA_000055366	CDS	uninformative
CS-5828	Wood-related	Cellulose synthase like genes		scaffold42096_74528	0.14	NO	0.09	PITAhm_002361	CDS	PREDICTED: E3 ubiquitin-protein ligase At1g12760
CS-5828	Wood-related	Cellulose synthase like genes		scaffold453458_94365	0.14	NO	0.01	PITA_000024843	P3'RS	PREDICTED: ABC transporter B family member 15-like
CS-5828	Wood-related	Cellulose synthase like genes		scaffold453928.2_59838	0.13	NO	0.02	PITA_000039372	CDS	RING-H2 finger protein ATL2
CS-5828	Wood-related	Cellulose synthase like genes		scaffold46095_43562	0.13	NO	0.05	PITA_000069721	intron	PREDICTED: pentatricopeptide repeat-containing
CS-5828	Wood-related	Cellulose synthase like genes		scaffold463315.1_57894	0.16	NO	0.04	PITA_000061637	CDS	PREDICTED: signal peptide peptidase-like 2-like
CS-5828	Wood-related	Cellulose synthase like genes		scaffold471228_102393	0.13	NO	0.07	PITA_000045308	P5'RS	not_annotated
CS-5828	Wood-related	Cellulose synthase like genes		scaffold47721_1018	0.14	NO	0.01	PITA_000071226	CDS	target of AVRB operation1 protein
CS-5828	Wood-related	Cellulose synthase like genes		scaffold480240_52279	0.14	NO	0.01			*uninformative
CS-5828	Wood-related	Cellulose synthase like genes		scaffold48037.2_17202	0.14	NO	0.01	PITA_000052138	intron	serine/threonine-protein phosphatase 5
CS-5828	Wood-related	Cellulose synthase like genes		scaffold55053_91502	0.13	NO	0.03	PITA_000044229	intron	protein disulfide isomerase, putative
CS-5828	Wood-related	Cellulose synthase like genes		scaffold603823_3880	0.13	YES	0.35			*protein phosphatase 2A-2
CS-5828	Wood-related	Cellulose synthase like genes		scaffold618970_29147	0.13	NO	0.01	PITA_000067994	CDS	disease resistance protein, putative
CS-5828	Wood-related	Cellulose synthase like genes		scaffold642826_84780	0.14	NO	0.07	PITA_000047043	CDS	2-succinylbenzoate-CoA ligase
CS-5828	Wood-related	Cellulose synthase like genes		scaffold653363_25170	0.13	NO	0.03	PITA_000049918	CDS	uninformative
CS-5828	Wood-related	Cellulose synthase like genes		scaffold71732.2_190164	0.14	NO	0.08	PITA_000019632	intron	polyadenylate-binding protein RBP45B
CS-5828	Wood-related	Cellulose synthase like genes		scaffold717843_30271	0.13	NO	0.14	PITA_000079317	P5'RS	PREDICTED: probable LRR receptor-like
CS-5828	Wood-related	Cellulose synthase like genes		scaffold721544_8506	0.13	NO	0.07	PITA_000078990	CDS	PREDICTED: pumilio homolog 2-like
CS-5828	Wood-related	Cellulose synthase like genes		scaffold745190_21597	0.13	NO	0.05	PITA_000075583	CDS	late embryogenesis abundant protein-like protein
CS-5828	Wood-related	Cellulose synthase like genes		scaffold74759_29503	0.13	YES	0.21	PITA_000072180	P5'RS	uninformative
CS-5828	Wood-related	Cellulose synthase like genes		scaffold748152_14460	0.13	NO	0.11	PITA_000092791	CDS	uninformative
CS-5828	Wood-related	Cellulose synthase like genes		scaffold751722.2_10031	0.14	NO	0.03	PITA_000094618	CDS	not_annotated
CS-5828	Wood-related	Cellulose synthase like genes		scaffold756205_2490	0.16	NO	0.11	PITA_000074329	CDS	pentatricopeptide repeat-containing protein,
CS-5828	Wood-related	Cellulose synthase like genes		scaffold773143.1_13958	0.14	NO	0.01	PITA_000077215	CDS	PREDICTED: TMV resistance protein N-like isoform
CS-5828	Wood-related	Cellulose synthase like genes		scaffold775663_37860	0.15	NO	0.08	PITA_000069865	CDS	PREDICTED: allene oxide synthase
CS-5828	Wood-related	Cellulose synthase like genes		scaffold775816_20790	0.16	NO	0.1			*cytochrome P450 CYP704C5
CS-5828	Wood-related	Cellulose synthase like genes		scaffold801941_164772	0.13	YES	0.23	PITA_000028523	CDS	PREDICTED: aluminum-activated malate transporter
CS-5828	Wood-related	Cellulose synthase like genes		scaffold801941_80704	0.13	YES	0.2	PITA_000028522	CDS	PREDICTED: aluminum-activated malate transporter
CS-5828	Wood-related	Cellulose synthase like genes		scaffold840568_11788	0.14	NO	0.05			*uninformative
CS-5828	Wood-related	Cellulose synthase like genes		scaffold842979_8819	0.13	NO	0.05	PITA_000093102	CDS	high mobility group B protein 15
CS-5828	Wood-related	Cellulose synthase like genes		scaffold848692_9224	0.14	NO	0.01	PITA_000090510	CDS	putative TIR-NBS-LRR class disease resistance
CS-5828	Wood-related	Cellulose synthase like genes		scaffold849444_40606	0.14	NO	0.01	PITA_000072455	CDS	galactosyltransferase-like protein
CS-5828	Wood-related	Cellulose synthase like genes		scaffold855694_73952	0.17	NO	0.11	PITA_000021594	3'UTR	uninformative
CS-5828	Wood-related	Cellulose synthase like genes		scaffold859842_4881	0.13	NO	0.03	PITA_000074758	CDS	disease resistance protein RPS2
CS-5828	Wood-related	Cellulose synthase like genes		scaffold860906.1_288962	0.13	NO	0.03			*epimerase-related family protein
CS-5828	Wood-related	Cellulose synthase like genes		scaffold861704_11512	0.13	YES	0.3			*putative ribonuclease H protein
CS-5828	Wood-related	Cellulose synthase like genes		scaffold864554.2_6284	0.13	YES	0.37	PITA_000040536	P5'RS	not_annotated
CS-5828	Wood-related	Cellulose synthase like genes		scaffold866480_4347	0.13	YES	0.18	PITA_000065751	P5'RS	PREDICTED: probable LRR receptor-like
CS-5828	Wood-related	Cellulose synthase like genes		scaffold878796_7464	0.15	NO	0.04	PITA_000089301	CDS	PREDICTED: serine/threonine-protein kinase PEPKR2
CS-5828	Wood-related	Cellulose synthase like genes		scaffold882342_36585	0.13	YES	0.41	PITA_000065983	intron	not_annotated
CS-5828	Wood-related	Cellulose synthase like genes		scaffold891554_26600	0.13	NO	0.03	PITA_000076283	CDS	uninformative
CS-5828	Wood-related	Cellulose synthase like genes		scaffold897738_55448	0.14	NO	0.01	PITA_000060551	CDS	PREDICTED: TMV resistance protein N-like
CS-5828	Wood-related	Cellulose synthase like genes		scaffold897738_68005	0.14	NO	0.01	PITA_000060553	CDS	TIR-NBS-LRR class disease resistance protein
CS-5828	Wood-related	Cellulose synthase like genes		scaffold898006.1_4800	0.14	NO	0.01	PITA_000073558	CDS	Os03g0761500
CS-5828	Wood-related	Cellulose synthase like genes		scaffold900938_22794	0.13	NO	0.06	PITA_000067918	CDS	Os02g0232900
CS-5828	Wood-related	Cellulose synthase like genes		scaffold901175_174201	0.15	NO	0.02	PITA_000029748	intron	photosystem I P700 apoprotein A1 (chloroplast)
CS-5828	Wood-related	Cellulose synthase like genes		scaffold903972.2_48959	0.14	NO	0.01	PITA_000064622	CDS	PREDICTED: laccase-12
CS-5828	Wood-related	Cellulose synthase like genes		tscaffold1006_245958	0.16	NO	0.1			*probable disease resistance protein
CS-5828	Wood-related	Cellulose synthase like genes		tscaffold1131_43935	0.14	NO	0.11	PITA_000031907	5'UTR	uninformative
CS-5828	Wood-related	Cellulose synthase like genes		tscaffold1173_790318	0.16	NO	0.08			*amino acid transporter family protein
CS-5828	Wood-related	Cellulose synthase like genes		tscaffold1362_213662	0.13	NO	0.05	PITA_000021253	intron	glycine hydroxymethyltransferase - like protein
CS-5828	Wood-related	Cellulose synthase like genes		tscaffold1372_1432943	0.13	YES	0.32	PITAhm_001506	intron	PREDICTED: putative phagocytic receptor 1b-like
CS-5828	Wood-related	Cellulose synthase like genes		tscaffold1462_199468	0.14	NO	0.01			*UDP-glucoronosyl/UDP-glucosyl transferase family protein
CS-5828	Wood-related	Cellulose synthase like genes		tscaffold1547_1012784	0.14	NO	0.01	PITA_000001343	intron	disease resistance protein, putative
CS-5828	Wood-related	Cellulose synthase like genes		tscaffold2052_304517	0.14	YES	0.04	PITA_000010368	CDS	pathogenesis-related protein 10
CS-5828	Wood-related	Cellulose synthase like genes		tscaffold2197_17779	0.14	NO	0.01	PITA_000000752	CDS	PREDICTED: E3 ubiquitin-protein ligase UPL1-like
CS-5828	Wood-related	Cellulose synthase like genes		tscaffold2197_2519299	0.14	NO	0.01	PITA_000000768	P3'RS	PREDICTED: LOW QUALITY PROTEIN: E3
CS-5828	Wood-related	Cellulose synthase like genes		tscaffold2371_92736	0.14	NO	0.01	PITA_000022234	CDS	PREDICTED: TMV resistance protein N-like isoform
CS-5828	Wood-related	Cellulose synthase like genes		tscaffold2642_204233	0.13	NO	0.03			*neuroblastoma-amplified sequence protein
CS-5828	Wood-related	Cellulose synthase like genes		tscaffold2647_43368	0.13	NO	0.07			*LRR-kinase family protein
CS-5828	Wood-related	Cellulose synthase like genes		tscaffold2698_24573	0.16	NO	0.05	PITA_000009182	intron	PREDICTED: ABC transporter A family member 2-like
CS-5828	Wood-related	Cellulose synthase like genes		tscaffold2984_327494	0.13	NO	0.02	PITA_000008252	5'UTR	PAR1 protein
CS-5828	Wood-related	Cellulose synthase like genes		tscaffold3262_638061	0.14	NO	0.01	PITA_000006616	P5'RS	60S ribosomal protein L7-2
CS-5828	Wood-related	Cellulose synthase like genes		tscaffold3690_60219	0.16	NO	0.09	PITA_000012279	intron	uninformative
CS-5828	Wood-related	Cellulose synthase like genes		tscaffold385_1970976	0.14	NO	0.01	PITA_000000332	CDS	protein TORNADO 2
CS-5828	Wood-related	Cellulose synthase like genes		tscaffold3902_174667	0.14	NO	0.08			*MLO-like protein 12
CS-5828	Wood-related	Cellulose synthase like genes		tscaffold3973_319304	0.13	NO	0.07			*DNA-binding protein-like
CS-5828	Wood-related	Cellulose synthase like genes		tscaffold4155_103846	0.14	NO	0.02	PITA_000003728	3'UTR	uninformative
CS-5828	Wood-related	Cellulose synthase like genes		tscaffold4161_26429	0.12	NO	0.01	PITA_000026507	CDS	uninformative
CS-5828	Wood-related	Cellulose synthase like genes		tscaffold4242_104138	0.13	NO	0.01	PITA_000048081	intron	Pectinesterase-1 precursor, putative
CS-5828	Wood-related	Cellulose synthase like genes		tscaffold4348_6853	0.14	YES	0.28	PITA_000036459	CDS	PREDICTED: TMV resistance protein N
CS-5828	Wood-related	Cellulose synthase like genes		tscaffold4382_334878	0.16	NO	0.03	PITA_000019310	CDS	uninformative
CS-5828	Wood-related	Cellulose synthase like genes		tscaffold4431_278073	0.14	NO	0.01			*ABC transporter family protein
CS-5828	Wood-related	Cellulose synthase like genes		tscaffold5004_350170	0.14	NO	0.01	PITA_000012554	P5'RS	PREDICTED: small subunit processome component 20
CS-5828	Wood-related	Cellulose synthase like genes		tscaffold5056_85380	0.14	NO	0.02			*ubiquitin 9
CS-5828	Wood-related	Cellulose synthase like genes		tscaffold5367_74393	0.14	NO	0.02	PITA_000056653	intron	tir-nbs-lrr resistance protein
CS-5828	Wood-related	Cellulose synthase like genes		tscaffold538_172337	0.13	NO	0.08	PITA_000034289	CDS	not_annotated
CS-5828	Wood-related	Cellulose synthase like genes		tscaffold5439_13192	0.15	YES	0.43			*putative truncated TIR-NBS-LRR protein
CS-5828	Wood-related	Cellulose synthase like genes		tscaffold547_279517	0.13	NO	0.09	PITA_000012907	CDS	PREDICTED: endoglucanase 6
CS-5828	Wood-related	Cellulose synthase like genes		tscaffold5720_58341	0.13	NO	0.01			*CHAT2
CS-5828	Wood-related	Cellulose synthase like genes		tscaffold6174_39452	0.13	NO	0.04	PITA_000039096	CDS	PREDICTED: lipid transfer-like protein VAS-like
CS-5828	Wood-related	Cellulose synthase like genes		tscaffold6460_180832	0.14	NO	0.01	PITAhm_002008	intron	PREDICTED: plasminogen activator inhibitor 1
CS-5828	Wood-related	Cellulose synthase like genes		tscaffold7571_103441	0.14	NO	0.01			*putative TIR/NBS/LRR disease resistance protein,partial
CS-5828	Wood-related	Cellulose synthase like genes		tscaffold7600_19300	0.15	NO	0.11	PITA_000056578	P5'RS	uninformative
CS-5828	Wood-related	Cellulose synthase like genes		tscaffold7677_7120	0.14	NO	0.01	PITA_000050265	CDS	PREDICTED: cysteine-rich repeat secretory protein
CS-5828	Wood-related	Cellulose synthase like genes		tscaffold7691_163272	0.13	NO	0.03	PITAhm_000461	intron	PREDICTED: chloroplast stem-loop binding protein of
CS-5828	Wood-related	Cellulose synthase like genes		tscaffold7808_180374	0.13	NO	0.04			*seven in absentia family protein
CS-5828	Wood-related	Cellulose synthase like genes		tscaffold812_256025	0.13	NO	0.03	PITA_000014288	P3'RS	Os02g0797400
CS-5828	Wood-related	Cellulose synthase like genes		tscaffold8453_293839	0.13	NO	0.04	PITA_000020629	CDS	uninformative
CS-5828	Wood-related	Cellulose synthase like genes		tscaffold8641_121520	0.13	NO	0.03			*bifunctional inhibitor/lipid-transfer protein/seed storage 2S albumin superfamily protein
CS-5828	Wood-related	Cellulose synthase like genes		tscaffold8947_331854	0.14	NO	0.01	PITA_000011048	P3'RS	spastin protein, putative
4CL1	Wood-related	Lignin biosynthesis enzyme	4-coumarate-coenzyme A ligase	C23167563_171	0.1	NO	0.01			*dirigent-like protein pDIR17
4CL1	Wood-related	Lignin biosynthesis enzyme	4-coumarate-coenzyme A ligase	scaffold786520_61917	0.13	NO	0.01	PITA_000043838	CDS	putative chloroplast nucleoid DNA binding protein
4CL1	Wood-related	Lignin biosynthesis enzyme	4-coumarate-coenzyme A ligase	scaffold833117_25534	0.13	NO	0.02	PITA_000039745	CDS	PREDICTED: probable arabinosyltransferase ARAD1
4CL1	Wood-related	Lignin biosynthesis enzyme	4-coumarate-coenzyme A ligase	tscaffold2296_1561294	0.14	NO	0.22	PITA_000001065	CDS	PREDICTED: 4-coumarate--CoA ligase 1-like
C3H	Wood-related	Lignin biosynthesis enzyme	p-coumarate 3-hydroxylase	C31543694_6684	0.1	NO	0.02			*Contains similarity to a peptide transport protein homolog
C3H	Wood-related	Lignin biosynthesis enzyme	p-coumarate 3-hydroxylase	scaffold281669.2_43980	0.1	NO	0.01	PITA_000066044	CDS	clathrin assembly protein, putative
C3H	Wood-related	Lignin biosynthesis enzyme	p-coumarate 3-hydroxylase	scaffold833117_25452	0.14	NO	0.02	PITA_000039745	CDS	PREDICTED: probable arabinosyltransferase ARAD1
C3H	Wood-related	Lignin biosynthesis enzyme	p-coumarate 3-hydroxylase	tscaffold385_4563145	0.13	YES	0.26	PITA_000000340	CDS	PREDICTED: pentatricopeptide repeat-containing
C3H	Wood-related	Lignin biosynthesis enzyme	p-coumarate 3-hydroxylase	tscaffold6725_22812	0.13	NO	0.49	PITA_000082128	CDS	TIR/NBS
CAD1	Wood-related	Lignin biosynthesis enzyme	Cinnamyl alcohol dehydrogenase	C32537636_51441	0.13	NO	0.05	PITA_000051918	intron	magnesium-protoporphyrin IX methyltransferase
CAD1	Wood-related	Lignin biosynthesis enzyme	Cinnamyl alcohol dehydrogenase	scaffold274954.1_26156	0.13	NO	0.03	PITA_000069766	CDS	PREDICTED: plant intracellular Ras-group-related
CAD1	Wood-related	Lignin biosynthesis enzyme	Cinnamyl alcohol dehydrogenase	scaffold281669.2_43980	0.12	NO	0.01	PITA_000066044	CDS	clathrin assembly protein, putative
CAD1	Wood-related	Lignin biosynthesis enzyme	Cinnamyl alcohol dehydrogenase	scaffold511105_6335	0.11	NO	0.04	PITA_000076184	intron	RING/U-box domain-containing protein
CAD1	Wood-related	Lignin biosynthesis enzyme	Cinnamyl alcohol dehydrogenase	scaffold596656_40783	0.14	NO	0.14	PITA_000036407	CDS	cystathionine gamma-synthase
CAD1	Wood-related	Lignin biosynthesis enzyme	Cinnamyl alcohol dehydrogenase	scaffold833117_25452	0.12	NO	0.02	PITA_000039745	CDS	PREDICTED: probable arabinosyltransferase ARAD1
CAD1	Wood-related	Lignin biosynthesis enzyme	Cinnamyl alcohol dehydrogenase	scaffold904002_9411	0.15	NO	0.18	PITA_000034750	P5'RS	uninformative
CAD1	Wood-related	Lignin biosynthesis enzyme	Cinnamyl alcohol dehydrogenase	tscaffold5417_50233	0.11	NO	0.03	PITA_000008571	intron	PREDICTED: HVA22-like protein f-like
CCoAMT	Wood-related	Lignin biosynthesis enzyme	caffeoyl-CoA O-methyltransferase	C32533302_16256	0.13	NO	0.07	PITA_000053563	intron	O-acyltransferase (WSD1-like) family protein
CCoAMT	Wood-related	Lignin biosynthesis enzyme	caffeoyl-CoA O-methyltransferase	scaffold486630.1_42848	0.13	NO	0.12	PITA_000053506	CDS	uninformative
CCoAMT	Wood-related	Lignin biosynthesis enzyme	caffeoyl-CoA O-methyltransferase	scaffold822264_22006	0.13	NO	0.03			*kinesin motor family protein
CCoAMT	Wood-related	Lignin biosynthesis enzyme	caffeoyl-CoA O-methyltransferase	scaffold853861_77440	0.13	NO	0.01	PITA_000050788	CDS	uninformative
CCoAMT	Wood-related	Lignin biosynthesis enzyme	caffeoyl-CoA O-methyltransferase	tscaffold4625_1168995	0.13	YES	0.18	PITA_000001804	CDS	PREDICTED: probable protein S-acyltransferase 19
CCoAMT	Wood-related	Lignin biosynthesis enzyme	caffeoyl-CoA O-methyltransferase	tscaffold5599_59726	0.15	NO	0.01	PITA_000000691	CDS	PREDICTED: E3 ubiquitin-protein ligase RHA1B-like
CCoAMT	Wood-related	Lignin biosynthesis enzyme	caffeoyl-CoA O-methyltransferase	tscaffold6007_78709	0.13	NO	0.03	PITAhm_000563	CDS	PREDICTED: aspartokinase 3, chloroplastic-like,
CCR	Wood-related	Lignin biosynthesis enzyme	Cinnamoyl-coa reductase	C31798796_5607	0.13	NO	0.02	PITA_000096119	P3'RS	Xanthine/uracil permease family protein
CCR	Wood-related	Lignin biosynthesis enzyme	Cinnamoyl-coa reductase	C32083790_12265	0.1	NO	0.01	PITA_000089523	P5'RS	not_annotated
CCR	Wood-related	Lignin biosynthesis enzyme	Cinnamoyl-coa reductase	scaffold203329.2_77218	0.16	NO	0.12			*UBIQUITIN EXTENSION protein 1
CCR	Wood-related	Lignin biosynthesis enzyme	Cinnamoyl-coa reductase	scaffold466598.2_195710	0.14	NO	0.08	PITA_000025643	P5'RS	uninformative
CCR	Wood-related	Lignin biosynthesis enzyme	Cinnamoyl-coa reductase	scaffold863605_13635	0.14	NO	0.02	PITA_000088838	CDS	PREDICTED: cationic amino acid transporter 1-like
CCR	Wood-related	Lignin biosynthesis enzyme	Cinnamoyl-coa reductase	scaffold877497_7419	0.15	NO	0.01	PITA_000087878	CDS	expansin A17
CCR	Wood-related	Lignin biosynthesis enzyme	Cinnamoyl-coa reductase	tscaffold2255_253869	0.11	NO	0.1	PITA_000022038	intron	hypothetical protein CISIN_1g040814mg
CCR	Wood-related	Lignin biosynthesis enzyme	Cinnamoyl-coa reductase	tscaffold4847_915558	0.13	NO	0.01	PITA_000004594	3'UTR	eukaryotic protein synthesis initiation factor 4A
CCR	Wood-related	Lignin biosynthesis enzyme	Cinnamoyl-coa reductase	tscaffold598_474557	0.14	NO	0.01	PITAhm_002812	CDS	Os09g0332600
COMT	Wood-related	Lignin biosynthesis enzyme	Caffeic acid o-methyltransferase	C32566918_77974	0.1	NO	0.08	PITA_000030113	CDS	PREDICTED: LOW QUALITY PROTEIN: probable
COMT	Wood-related	Lignin biosynthesis enzyme	Caffeic acid o-methyltransferase	scaffold167307_4509	0.15	NO	0.08	PITA_000086522	CDS	PREDICTED: probable E3 ubiquitin-protein ligase
COMT	Wood-related	Lignin biosynthesis enzyme	Caffeic acid o-methyltransferase	scaffold657885_12757	0.15	NO	0.02	PITA_000093524	3'UTR	PREDICTED: leucoanthocyanidin dioxygenase-like
COMT	Wood-related	Lignin biosynthesis enzyme	Caffeic acid o-methyltransferase	scaffold853861_77440	0.13	NO	0.01	PITA_000050788	CDS	uninformative
COMT	Wood-related	Lignin biosynthesis enzyme	Caffeic acid o-methyltransferase	tscaffold5599_59726	0.13	NO	0.01	PITA_000000691	CDS	PREDICTED: E3 ubiquitin-protein ligase RHA1B-like
Lac1	Wood-related	Lignin biosynthesis enzyme	Laccase 1	C31216816_1238	0.13	NO	0.02			*GulLO5
Lac1	Wood-related	Lignin biosynthesis enzyme	Laccase 1	C32510570_3431	0.17	NO	0.15			*lipoxygenase LOX2
Lac1	Wood-related	Lignin biosynthesis enzyme	Laccase 1	scaffold508759.3_64410	0.17	YES	0.23	PITA_000055179	CDS	uninformative
Lac1	Wood-related	Lignin biosynthesis enzyme	Laccase 1	scaffold538674_5178	0.14	NO	0.02			*endopeptidase Clp family protein
Lac1	Wood-related	Lignin biosynthesis enzyme	Laccase 1	scaffold585541_23327	0.12	NO	0.02	PITA_000084511	CDS	PREDICTED: profilin-like
Lac1	Wood-related	Lignin biosynthesis enzyme	Laccase 1	tscaffold3320_24132	0.15	NO	0.01	PITAhm_001379	CDS	PREDICTED: aspartic proteinase A1-like
Lac1	Wood-related	Lignin biosynthesis enzyme	Laccase 1	tscaffold7132_46506	0.16	NO	0.02	PITAhm_002065	CDS	PREDICTED: TPR repeat-containing thioredoxin
Lac2	Wood-related	Lignin biosynthesis enzyme	Laccase 2	tscaffold7227_159537	0.11	NO	0.03			*EML3
Lac2	Wood-related	Lignin biosynthesis enzyme	Laccase 2	tscaffold7600_17911	0.14	NO	0.06	PITA_000056578	P5'RS	uninformative
Lac3	Wood-related	Lignin biosynthesis enzyme	Laccase 3	C29825966_515	0.12	NO	0.01			*YUCCA family protein
Lac3	Wood-related	Lignin biosynthesis enzyme	Laccase 3	C30571894_248	0.11	NO	0.08			*econdary cell wall-related glycosyltransferase family 47
Lac3	Wood-related	Lignin biosynthesis enzyme	Laccase 3	C32155256_7181	0.14	NO	0.01	PITA_000087017	3'UTR	PREDICTED: cellulose synthase A catalytic subunit
Lac3	Wood-related	Lignin biosynthesis enzyme	Laccase 3	scaffold401492_2502	0.13	YES	0.48	PITA_000077841	P3'RS	putative CC-NBS-LRR protein
Lac3	Wood-related	Lignin biosynthesis enzyme	Laccase 3	scaffold610197_160281	0.14	NO	0.01	PITA_000033627	CDS	PREDICTED: cytochrome P450 71A1-like
Lac3	Wood-related	Lignin biosynthesis enzyme	Laccase 3	scaffold830443_32768	0.13	NO	0.01	PITA_000055679	CDS	Carboxy-terminal domain RNA polymerase II
Lac3	Wood-related	Lignin biosynthesis enzyme	Laccase 3	scaffold853861_77440	0.12	NO	0.01	PITA_000050788	CDS	uninformative
Lac3	Wood-related	Lignin biosynthesis enzyme	Laccase 3	scaffold898285_30519	0.11	NO	0.01	PITA_000077607	CDS	PREDICTED: calcium-dependent protein kinase
Lac3	Wood-related	Lignin biosynthesis enzyme	Laccase 3	scaffold901429.1_28954	0.1	YES	0.46	PITA_000083498	CDS	PREDICTED: probable LRR receptor-like
Lac3	Wood-related	Lignin biosynthesis enzyme	Laccase 3	tscaffold3364_11415	0.14	NO	0.01			*alpha/beta-Hydrolases superfamily protein
Lac3	Wood-related	Lignin biosynthesis enzyme	Laccase 3	tscaffold6007_78709	0.13	NO	0.03	PITAhm_000563	CDS	PREDICTED: aspartokinase 3, chloroplastic-like,
Lac3	Wood-related	Lignin biosynthesis enzyme	Laccase 3	tscaffold8245_214004	0.11	NO	0.22	PITA_000028838	P3'RS	PREDICTED: cell number regulator 4-like isoform X1
Lac4	Wood-related	Lignin biosynthesis enzyme	Laccase 4	C26292028_179	0.1	YES	0.39			*uninformative
Lac4	Wood-related	Lignin biosynthesis enzyme	Laccase 4	C32202114_15951	0.09	NO	0.01	PITA_000085160	CDS	pre-mRNA splicing factor ATP-dependent RNA
Lac4	Wood-related	Lignin biosynthesis enzyme	Laccase 4	C32510570_3431	0.1	NO	0.15			*lipoxygenase LOX2
Lac4	Wood-related	Lignin biosynthesis enzyme	Laccase 4	scaffold180470.2_16107	0.1	NO	0.05	PITA_000089756	P3'RS	PREDICTED: UPF0481 protein At3g47200-like
Lac4	Wood-related	Lignin biosynthesis enzyme	Laccase 4	scaffold281669.2_43980	0.11	NO	0.01	PITA_000066044	CDS	clathrin assembly protein, putative
Lac4	Wood-related	Lignin biosynthesis enzyme	Laccase 4	scaffold668513_155213	0.13	NO	0.02	PITA_000026911	CDS	PREDICTED: D-xylose-proton symporter-like 2-like
Lac4	Wood-related	Lignin biosynthesis enzyme	Laccase 4	scaffold813749.2_13360	0.13	NO	0.17			*uninformative
Lac4	Wood-related	Lignin biosynthesis enzyme	Laccase 4	scaffold833117_25452	0.11	NO	0.02	PITA_000039745	CDS	PREDICTED: probable arabinosyltransferase ARAD1
Lac4	Wood-related	Lignin biosynthesis enzyme	Laccase 4	scaffold896981_25937	0.12	NO	0.02	PITA_000061182	intron	PREDICTED: GDSL esterase/lipase At2g04570
Lac4	Wood-related	Lignin biosynthesis enzyme	Laccase 4	tscaffold1752_518746	0.11	NO	0.02	PITAhm_000541	CDS	Os01g0689900
Lac4	Wood-related	Lignin biosynthesis enzyme	Laccase 4	tscaffold5559_199725	0.15	NO	0.32	PITA_000018650	intron	PREDICTED: heat shock 70 kDa protein 1-like
Lac5	Wood-related	Lignin biosynthesis enzyme	Laccase 5	scaffold286372_27936	0.1	NO	0.03	PITA_000068876	CDS	PREDICTED: dirigent protein 24-like
Lac5	Wood-related	Lignin biosynthesis enzyme	Laccase 5	scaffold833117_26067	0.14	NO	0.02	PITA_000039745	intron	PREDICTED: probable arabinosyltransferase ARAD1
Lac5	Wood-related	Lignin biosynthesis enzyme	Laccase 5	scaffold894316_57530	0.12	NO	0.08	PITA_000021965	CDS	PREDICTED: probable nucleolar protein 5-2
Lac6	Wood-related	Lignin biosynthesis enzyme	Laccase 6	C32166756_17096	0.12	NO	0.11	PITA_000086586	CDS	PREDICTED: mitochondrial uncoupling protein 5
Lac6	Wood-related	Lignin biosynthesis enzyme	Laccase 6	scaffold180470.2_16050	0.13	NO	0.03	PITA_000089756	P3'RS	PREDICTED: UPF0481 protein At3g47200-like
Lac6	Wood-related	Lignin biosynthesis enzyme	Laccase 6	scaffold450207_158352	0.11	NO	0.01	PITA_000021535	CDS	PREDICTED: 1-phosphatidylinositol 3-phosphate
Lac6	Wood-related	Lignin biosynthesis enzyme	Laccase 6	scaffold460429_21897	0.13	NO	0.05	PITA_000059350	P5'RS	unknown
Lac6	Wood-related	Lignin biosynthesis enzyme	Laccase 6	scaffold668513_155213	0.12	NO	0.02	PITA_000026911	CDS	PREDICTED: D-xylose-proton symporter-like 2-like
Lac6	Wood-related	Lignin biosynthesis enzyme	Laccase 6	scaffold833117_25452	0.14	NO	0.02	PITA_000039745	CDS	PREDICTED: probable arabinosyltransferase ARAD1
Lac6	Wood-related	Lignin biosynthesis enzyme	Laccase 6	scaffold874201_7969	0.13	NO	0.02	PITA_000088581	CDS	PREDICTED: ethylene-responsive transcription
Lac6	Wood-related	Lignin biosynthesis enzyme	Laccase 6	tscaffold1092_579555	0.13	NO	0.02			*protein kinase family protein
Lac6	Wood-related	Lignin biosynthesis enzyme	Laccase 6	tscaffold207_147293	0.15	NO	0.03	PITAhm_001265	P3'RS	CBL-interacting protein kinase 04
Lac7	Wood-related	Lignin biosynthesis enzyme	Laccase 7	scaffold180470.2_16050	0.12	NO	0.03	PITA_000089756	P3'RS	PREDICTED: UPF0481 protein At3g47200-like
Lac7	Wood-related	Lignin biosynthesis enzyme	Laccase 7	scaffold327391_118252	0.15	NO	0.22	PITA_000034104	CDS	awaiting functional assignment
Lac7	Wood-related	Lignin biosynthesis enzyme	Laccase 7	scaffold760112_99493	0.13	NO	0.03	PITA_000022382	intron	not_annotated
Lac7	Wood-related	Lignin biosynthesis enzyme	Laccase 7	scaffold872877.2_17444	0.13	NO	0.01	PITA_000088004	CDS	uninformative
Lac7	Wood-related	Lignin biosynthesis enzyme	Laccase 7	tscaffold6007_78709	0.13	NO	0.03	PITAhm_000563	CDS	PREDICTED: aspartokinase 3, chloroplastic-like,
Lac7	Wood-related	Lignin biosynthesis enzyme	Laccase 7	tscaffold7600_17911	0.14	NO	0.06	PITA_000056578	P5'RS	uninformative
Lac8	Wood-related	Lignin biosynthesis enzyme	Laccase 8	tscaffold2942_57193	0.15	NO	0.03	PITA_000001536	CDS	laccase 1b
Lac8	Wood-related	Lignin biosynthesis enzyme	Laccase 8	tscaffold823_284461	0.1	NO	0.03	PITA_000011057	CDS	PREDICTED: transcription factor GAMYB
PAL1	Wood-related	Lignin biosynthesis enzyme	Phenylalanine ammonia-lyase	scaffold187615.2_5226	0.1	NO	0.09	PITA_000094885	CDS	uninformative
PAL1	Wood-related	Lignin biosynthesis enzyme	Phenylalanine ammonia-lyase	scaffold610197_160416	0.1	NO	0.01	PITA_000033627	CDS	PREDICTED: cytochrome P450 71A1-like
PAL1	Wood-related	Lignin biosynthesis enzyme	Phenylalanine ammonia-lyase	scaffold786520_61917	0.13	NO	0.01	PITA_000043838	CDS	putative chloroplast nucleoid DNA binding protein
PAL1	Wood-related	Lignin biosynthesis enzyme	Phenylalanine ammonia-lyase	scaffold833117_26067	0.16	NO	0.02	PITA_000039745	intron	PREDICTED: probable arabinosyltransferase ARAD1
PAL1	Wood-related	Lignin biosynthesis enzyme	Phenylalanine ammonia-lyase	tscaffold385_4563146	0.1	YES	0.26	PITA_000000340	CDS	PREDICTED: pentatricopeptide repeat-containing
TC4H	Wood-related	Lignin biosynthesis enzyme		scaffold833117_24834	0.12	NO	0.03	PITA_000039745	P5'RS	PREDICTED: probable arabinosyltransferase ARAD1
TC4H	Wood-related	Lignin biosynthesis enzyme		tscaffold823_284461	0.12	NO	0.03	PITA_000011057	CDS	PREDICTED: transcription factor GAMYB
αtub1	Wood-related	Tubulin		C25446522_329	0.16	NO	0.01			*tumor susceptibility gene 101 family protein
αtub1	Wood-related	Tubulin		C26771936_133	0.16	NO	0.01			*e-beta farnesene synthase
αtub1	Wood-related	Tubulin		C27481372_286	0.14	NO	0.1			*WUSCHEL homeobox protein WOX5
αtub1	Wood-related	Tubulin		C31601036_4042	0.14	NO	0.22			*putative TIR/NBS/LRR disease resistance protein,partial
αtub1	Wood-related	Tubulin		C31775618_6722	0.16	NO	0.07			*zinc finger family protein
αtub1	Wood-related	Tubulin		C31869202_6749	0.16	NO	0.12	PITA_000094918	CDS	PREDICTED: ABC transporter B family member 15-like
αtub1	Wood-related	Tubulin		C32010900_9984	0.13	NO	0.03			*NBS/LRR, partial
αtub1	Wood-related	Tubulin		C32200884_9962	0.14	NO	0.03	PITA_000085206	CDS	PAR1 protein
αtub1	Wood-related	Tubulin		C32205658_5681	0.14	NO	0.04			*TRAF-like superfamily protein
αtub1	Wood-related	Tubulin		C32348714_2129	0.14	NO	0.01	PITA_000077977	P5'RS	R2R3-MYB transcription factor MYB21, partial
αtub1	Wood-related	Tubulin		C32366456_3838	0.12	NO	0.01	PITA_000076869	CDS	transcription factor MYB46
αtub1	Wood-related	Tubulin		C32541190_20465	0.14	NO	0.01	PITA_000050537	CDS	PREDICTED: rRNA-processing protein FCF1 homolog
αtub1	Wood-related	Tubulin		C32556584_79135	0.22	NO	0.01	PITA_000041962	3'UTR	jacalin-like lectin family protein
αtub1	Wood-related	Tubulin		C32560588_58662	0.14	NO	0.01	PITA_000038426	CDS	GDSL-motif lipase/hydrolase 6
αtub1	Wood-related	Tubulin		C32562582_69893	0.18	NO	0.02	PITA_000036246	3'UTR	RmlC-like cupins superfamily protein
αtub1	Wood-related	Tubulin		C32567092_190290	0.14	NO	0.1	PITA_000029859	CDS	multidrug resistance pump, putative
αtub1	Wood-related	Tubulin		C32572950_100843	0.14	NO	0.07	PITA_000012644	intron	PREDICTED: cytokinin dehydrogenase 6
αtub1	Wood-related	Tubulin		C32572988_100211	0.14	NO	0.07	PITA_000012443	CDS	PREDICTED: mediator of RNA polymerase II
αtub1	Wood-related	Tubulin		C32572988_215870	0.14	NO	0.07	PITA_000012443	intron	PREDICTED: mediator of RNA polymerase II
αtub1	Wood-related	Tubulin		C32572988_519010	0.14	NO	0.08			*putative Ser/Thr protein kinase, partial
αtub1	Wood-related	Tubulin		C32572988_55629	0.14	NO	0.06	PITA_000012443	3'UTR	PREDICTED: mediator of RNA polymerase II
αtub1	Wood-related	Tubulin		scaffold127933_89164	0.14	NO	0.06	PITA_000039269	CDS	not_annotated
αtub1	Wood-related	Tubulin		scaffold136233.2_33284	0.16	NO	0.04	PITA_000067489	5'UTR	PREDICTED: probable xyloglucan
αtub1	Wood-related	Tubulin		scaffold142416_11913	0.13	NO	0.21	PITA_000083877	P3'RS	uninformative
αtub1	Wood-related	Tubulin		scaffold150541.2_187849	0.15	NO	0.08	PITA_000016349	intron	PREDICTED: glucan endo-1,3-beta-glucosidase 13
αtub1	Wood-related	Tubulin		scaffold159686_73556	0.14	YES	0.44			*uninformative
αtub1	Wood-related	Tubulin		scaffold161794_5766	0.16	NO	0.01	PITA_000093078	CDS	PREDICTED: dnaJ homolog subfamily B member 6-A
αtub1	Wood-related	Tubulin		scaffold163939_3994	0.16	YES	0.48			*cytochrome P450 CYP78A145
αtub1	Wood-related	Tubulin		scaffold179873.1_11401	0.18	NO	0.01	PITA_000088855	CDS	uninformative
αtub1	Wood-related	Tubulin		scaffold183165.1_1078	0.17	NO	0.03			*uninformative
αtub1	Wood-related	Tubulin		scaffold203437.2_26013	0.14	NO	0.02	PITA_000065438	CDS	Paramyosin, putative
αtub1	Wood-related	Tubulin		scaffold203437.2_3936	0.14	NO	0.02	PITA_000065435	CDS	uninformative
αtub1	Wood-related	Tubulin		scaffold285680.2_24224	0.12	NO	0.01	PITA_000044183	intron	PREDICTED: importin subunit alpha-1-like isoform
αtub1	Wood-related	Tubulin		scaffold286089.1_131955	0.12	NO	0.01	PITA_000025014	intron	PREDICTED: (R,S)-reticuline 7-O-methyltransferase
αtub1	Wood-related	Tubulin		scaffold291770.1_102704	0.14	NO	0.07	PITA_000030502	intron	PREDICTED: aspartate carbamoyltransferase,
αtub1	Wood-related	Tubulin		scaffold304385_72528	0.14	NO	0.04	PITA_000031422	CDS	PREDICTED: lysosomal Pro-X carboxypeptidase-like
αtub1	Wood-related	Tubulin		scaffold342335_5419	0.12	NO	0.02	PITA_000066358	P5'RS	pentatricopeptide repeat-containing protein
αtub1	Wood-related	Tubulin		scaffold350659_89360	0.14	NO	0.06	PITA_000023797	CDS	not_annotated
[truncated: 563 more rows]

## Sheet: S2
Trait (metabolite, which level was used as a phenotypic trait in the SNP association study)	SNP	r_square	Depart_from_HWE	MAF	Gene_name	Location	Gene_function
1-monostearin	tscaffold2526_593045	0.2	NO	0.01	PITA_000006182	CDS	uninformative
1-monostearin	tscaffold3024_3797782	0.2	NO	0.02	PITA_000000548	intron	PREDICTED: LOB domain-containing protein 1-like
3,4-dihydroxybenzoic_acid	C30181626_416	0.15	NO	0.01			*NBS/LRR, partial
3,4-dihydroxybenzoic_acid	C30724536_75	0.18	NO	0.02			*uninformative
3,4-dihydroxybenzoic_acid	C31804914_5662	0.18	NO	0.01	PITA_000096016	intron	JAZ-interacting transcription factor MYC3
3,4-dihydroxybenzoic_acid	scaffold105661.4_23950	0.18	NO	0.08	PITA_000070281	CDS	uninformative
3,4-dihydroxybenzoic_acid	scaffold229416_6777	0.17	NO	0.01	PITA_000089162	CDS	PREDICTED: beta-amylase 1, chloroplastic-like
3,4-dihydroxybenzoic_acid	scaffold265467_75322	0.19	NO	0.07	PITA_000055558	CDS	protein PROLIFERA
3,4-dihydroxybenzoic_acid	scaffold360665_13399	0.18	NO	0.02	PITA_000068080	CDS	PREDICTED: probable proline transporter 2
3,4-dihydroxybenzoic_acid	scaffold373937_8418	0.18	NO	0.01			*mRNA splicing factor, thioredoxin-like U5 snRNP
3,4-dihydroxybenzoic_acid	scaffold494558_156063	0.17	NO	0.01	PITA_000034118	3'UTR	not_annotated
3,4-dihydroxybenzoic_acid	scaffold51082_120308	0.17	NO	0.02	PITA_000027281	P5'RS	SNF2 family DNA-dependent ATPase
3,4-dihydroxybenzoic_acid	scaffold546608_525	0.15	NO	0.03			*29 kDa ribonucleoprotein
3,4-dihydroxybenzoic_acid	scaffold581598_56341	0.18	YES	0.29	PITA_000065421	P5'RS	uninformative
3,4-dihydroxybenzoic_acid	scaffold61369_122232	0.15	NO	0.01	PITA_000038022	CDS	uninformative
3,4-dihydroxybenzoic_acid	scaffold66846_64008	0.17	NO	0.01	PITA_000047509	5'UTR	PREDICTED: RPM1-interacting protein 4-like isoform
3,4-dihydroxybenzoic_acid	scaffold668806.1_3064	0.2	YES	0.41			*putative NBS-LRR protein G9036, partial
3,4-dihydroxybenzoic_acid	scaffold776479.2_29031	0.17	NO	0.01			*uninformative
3,4-dihydroxybenzoic_acid	scaffold865209_17335	0.18	NO	0.03	PITA_000089603	CDS	uninformative
3,4-dihydroxybenzoic_acid	scaffold884551_107191	0.18	NO	0.01	PITA_000049906	CDS	PREDICTED: UNC93-like protein 1 isoform X1
3,4-dihydroxybenzoic_acid	scaffold885192.1_19572	0.17	NO	0.01	PITA_000089550	intron	hydrolase, putative
3,4-dihydroxybenzoic_acid	tscaffold2064_111861	0.18	NO	0.01	PITA_000011812	P3'RS	PREDICTED: phosphatidylinositide phosphatase
3,4-dihydroxybenzoic_acid	tscaffold3083_244230	0.18	NO	0.02	PITAhm_001152	intron	Nuclease PA3, putative
3,4-dihydroxybenzoic_acid	tscaffold4548_35339	0.15	NO	0.01	PITA_000040449	P5'RS	TIR-NBS-LRR class disease resistance protein
3,4-dihydroxybenzoic_acid	tscaffold5686_179355	0.14	NO	0.01			*SCC2
3,4-dihydroxybenzoic_acid	tscaffold5972_295983	0.15	NO	0.01	PITA_000007126	CDS	uninformative
3-hydroxypyridine	scaffold167280_5957	0.2	NO	0.01	PITA_000093107	intron	not_annotated
3-hydroxypyridine	scaffold28318.2_3363	0.14	NO	0.02			*oligouridylate binding protein 1B
3-hydroxypyridine	scaffold288304_71044	0.2	NO	0.01	PITA_000055086	CDS	unknown
3-hydroxypyridine	scaffold519525_27740	0.2	NO	0.01	PITA_000083760	CDS	not_annotated
3-hydroxypyridine	scaffold851575_22238	0.2	NO	0.01			*uninformative
3-hydroxypyridine	scaffold880980_5188	0.2	NO	0.03			*uninformative
3-hydroxypyridine	scaffold99001.1_161154	0.2	NO	0.01	PITA_000010917	intron	PREDICTED: cysteine-rich receptor-like protein
3-hydroxypyridine	tscaffold4255_171864	0.19	NO	0.02	PITAhm_000567	intron	Glycosyltransferase, CAZy family GT8
4-hydroxybenzoate	C23569236_239	0.15	NO	0.05			*NBS type disease resistance protein
4-hydroxybenzoate	C30898600_2477	0.13	NO	0.01			*indole-3-acetic acid inducible 33
4-hydroxybenzoate	scaffold187949_10330	0.16	NO	0.1			*lectin receptor kinase, partial
4-hydroxybenzoate	scaffold292958_19955	0.14	NO	0.24	PITA_000053202	intron	laccase 5
4-hydroxybenzoate	scaffold319551.2_20806	0.13	NO	0.02	PITA_000066646	CDS	PREDICTED: zinc finger CCCH domain-containing
4-hydroxybenzoate	scaffold338637.1_11089	0.18	NO	0.02	PITA_000086223	P5'RS	agamous-like MADS-box protein AGL6
4-hydroxybenzoate	scaffold509782.2_9211	0.12	NO	0.09			*MEE48
4-hydroxybenzoate	scaffold897738_58899	0.14	NO	0.04	PITA_000060551	intron	PREDICTED: TMV resistance protein N-like
4-hydroxybenzoate	tscaffold1364_739035	0.15	NO	0.1	PITA_000004642	intron	prolyl 4-hydroxylase alpha subunit, putative
4-hydroxybenzoate	tscaffold1927_55642	0.14	NO	0.02	PITAhm_001902	P5'RS	PREDICTED: probable inactive purple acid
4-hydroxybenzoate	tscaffold3039_2402	0.15	NO	0.06	PITA_000004681	CDS	PREDICTED: pentatricopeptide repeat-containing
4-hydroxybenzoate	tscaffold3340_175490	0.14	NO	0.04	PITA_000033944	CDS	uninformative
4-hydroxybenzoate	tscaffold4710_375040	0.14	NO	0.04	PITA_000015155	CDS	PREDICTED: pentatricopeptide repeat-containing
4-hydroxybenzoate	tscaffold600_92385	0.16	NO	0.12	PITA_000050713	CDS	PREDICTED: myb-related protein Hv1-like
abietic_acid	C31046210_3790	0.13	NO	0.01			*SGS3
abietic_acid	C31995172_7369	0.12	NO	0.02	PITA_000092023	intron	PREDICTED: DNA-directed RNA polymerase II subunit
abietic_acid	C32091648_3174	0.13	NO	0.01	PITA_000089268	P3'RS	PREDICTED: protein COBRA isoform 1
abietic_acid	scaffold119424.2_50755	0.12	NO	0.03			*jasmonate-zim-domain protein 3
abietic_acid	scaffold210787_1480	0.13	NO	0.02	PITA_000066676	intron	PREDICTED: plant intracellular Ras-group-related
abietic_acid	scaffold277907.1_13953	0.15	NO	0.04			*Translation elongation factor EF1A/initiation factor IF2gamma family protein
abietic_acid	scaffold48718.2_43924	0.16	NO	0.23	PITA_000021319	P3'RS	Trm112p-like protein
abietic_acid	scaffold63108.1_17860	0.12	NO	0.01	PITA_000080433	CDS	PREDICTED: zinc finger protein 6-like
abietic_acid	scaffold77712.2_60231	0.13	YES	0.28	PITA_000044773	CDS	PREDICTED: U-box domain-containing protein 27
abietic_acid	scaffold853346_1751	0.13	NO	0.01	PITA_000077487	CDS	uninformative
abietic_acid	scaffold857529_6491	0.15	NO	0.01	PITA_000048620	CDS	PREDICTED: probable protein phosphatase 2C 5
abietic_acid	scaffold881854_4931	0.13	NO	0.01			*At4g21400
abietic_acid	scaffold896893_55149	0.14	NO	0.02	PITA_000068595	3'UTR	uninformative
abietic_acid	tscaffold1622_22935	0.14	NO	0.18	PITA_000016126	CDS	PREDICTED: flavonoid 3',5'-hydroxylase 2 isoform 2
abietic_acid	tscaffold3952_401671	0.14	NO	0.02	PITA_000011550	intron	lipase class 3 family protein / disease resistance
abietic_acid	tscaffold4680_240051	0.15	NO	0.07	PITA_000009533	CDS	PREDICTED: benzyl alcohol O-benzoyltransferase
abietic_acid	tscaffold8031_16921	0.13	NO	0.02	PITA_000071408	CDS	not_annotated
arabinose	C32174034_14376	0.15	NO	0.01	PITA_000086325	P5'RS	not_annotated
arabinose	C32547136_24624	0.15	NO	0.01	PITA_000047634	CDS	PREDICTED: zinc transporter 2-like
arabinose	scaffold209458.1_133677	0.15	NO	0.01			*albumin 3
arabinose	scaffold209458.1_72682	0.15	NO	0.01	PITA_000039496	CDS	not_annotated
arabinose	scaffold845210.1_88830	0.15	NO	0.01	PITA_000047496	P3'RS	PREDICTED: probable tocopherol
arabinose	scaffold894634_94999	0.15	NO	0.01	PITA_000053013	intron	PREDICTED: alpha-galactosidase-like
arabinose	tscaffold3529_159711	0.17	YES	0.39	PITAhm_001851	CDS	PREDICTED: glutamate receptor 2.8-like
arabinose	tscaffold6110_81014	0.15	NO	0.01	PITA_000023684	CDS	PREDICTED: zinc transporter 2-like
arabitol	tscaffold1831_358800	0.18	NO	0.3			*unnamed protein product
aspartic_acid	C30291062_319	0.14	NO	0.02			*putative TIR/NBS/LRR disease resistance protein
aspartic_acid	C32193488_9943	0.15	NO	0.03	PITA_000085536	CDS	PREDICTED: 40S ribosomal protein S17
aspartic_acid	C32401366_9291	0.17	YES	0.36	PITA_000074247	intron	PREDICTED: transcription factor MYB39-like
aspartic_acid	C32439468_51036	0.14	NO	0.02	PITA_000070531	P5'RS	not_annotated
aspartic_acid	scaffold231305.1_30507	0.15	NO	0.03	PITA_000059002	CDS	PREDICTED: EVI5-like protein-like isoform X1
aspartic_acid	scaffold366324.2_10146	0.14	NO	0.01	PITA_000079763	intron	strictosidine synthase family protein
aspartic_acid	scaffold368831_34946	0.16	NO	0.01	PITA_000011869	intron	PREDICTED: cellulose synthase A catalytic subunit
aspartic_acid	scaffold368831_42833	0.16	NO	0.01	PITA_000011871	intron	cellulose synthase 8, glycosyltransferase family 2
aspartic_acid	scaffold395908_8361	0.17	NO	0.11	PITA_000094591	intron	PREDICTED: putative F-box/LRR-repeat protein
aspartic_acid	scaffold450207_158352	0.11	NO	0.01	PITA_000021535	CDS	PREDICTED: 1-phosphatidylinositol 3-phosphate
aspartic_acid	scaffold450207_28939	0.11	NO	0.02	PITA_000021533	CDS	PREDICTED: pleiotropic drug resistance protein
aspartic_acid	scaffold461623_17229	0.14	NO	0.01	PITA_000063210	CDS	PREDICTED: 21 kDa protein-like
aspartic_acid	scaffold778481_20006	0.11	NO	0.02	PITA_000035225	P3'RS	PREDICTED: pleiotropic drug resistance protein
aspartic_acid	scaffold806545_70099	0.12	NO	0.02	PITA_000032971	CDS	uninformative
aspartic_acid	scaffold859141_36865	0.11	NO	0.02			*wall associated kinase 3
aspartic_acid	scaffold900291_50785	0.11	NO	0.02	PITA_000070678	intron	PREDICTED: pleiotropic drug resistance protein
aspartic_acid	tscaffold2959_832	0.16	NO	0.09	PITAhm_001142	CDS	uninformative
benzoic_acid	C30419908_460	0.19	NO	0.01			*Serine carboxypeptidase S28 family protein
benzoic_acid	C32533298_13926	0.17	NO	0.01			*tetratricopeptide repeat-containing family protein
benzoic_acid	tscaffold3340_6793	0.15	NO	0.01	PITA_000033943	CDS	PREDICTED: pentatricopeptide repeat-containing
catechin	scaffold332371_106050	0.14	NO	0.01	PITA_000036948	CDS	cyclin-dependent kinase B1-1
catechin	scaffold374646_3930	0.15	NO	0.07	PITA_000083319	P5'RS	uninformative
catechin	tscaffold5042_263982	0.15	NO	0.01			*phosphatase 2C family protein
catechin	tscaffold7878_106052	0.18	NO	0.03	PITAhm_000380	intron	(E,E)-alpha-farnesene synthase/(E)-beta-ocimene
cellobiose	C31939162_5969	0.13	NO	0.02	PITA_000093436	CDS	PREDICTED: luminal-binding protein-like
cellobiose	scaffold104360_352686	0.14	NO	0.06			*JMJ22
cellobiose	scaffold26393.1_25137	0.12	NO	0.01	PITA_000049082	intron	PREDICTED: peroxidase 5-like
cellobiose	scaffold372084_619	0.12	NO	0.01			*RING/U-box superfamily protein
cellobiose	scaffold715930_57867	0.16	NO	0.01	PITA_000061111	CDS	GDSL esterase/lipase
cellobiose	scaffold754381_320523	0.16	NO	0.01	PITA_000013438	intron	Polygalacturonase precursor, putative
cellobiose	scaffold754381_374685	0.16	NO	0.01	PITA_000013439	intron	PREDICTED: polygalacturonase-like
cellobiose	scaffold827872_223744	0.15	NO	0.04	PITA_000025789	CDS	PREDICTED: serine carboxypeptidase 24-like
cellobiose	scaffold86476.2_10321	0.15	NO	0.07			*RING/U-box superfamily protein
cellobiose	scaffold884755_4527	0.13	NO	0.02			*transcription factor MYB30
cellobiose	tscaffold1117_1421974	0.17	NO	0.01	PITA_000001587	intron	PREDICTED: probable linoleate 9S-lipoxygenase
cellobiose	tscaffold1708_785958	0.19	YES	0.25	6A_I23_VO_L_259_T_68/171|m.59529.path1	P3'RS	uninformative
cellobiose	tscaffold2284_90531	0.15	NO	0.01	PITA_000007205	intron	PREDICTED: probable calcium-binding protein CML49
cellobiose	tscaffold2632_76566	0.16	NO	0.06	PITAhm_000592	intron	zinc finger protein, putative
cellobiose	tscaffold3889_145625	0.16	NO	0.01	PITA_000037058	CDS	PREDICTED: DNA helicase INO80-like
cellobiose	tscaffold5520_37741	0.14	NO	0.15	PITA_000020856	CDS	disease resistance protein, putative
cellobiose	tscaffold8265_310146	0.17	NO	0.17			*MLO-like protein 12
citric_acid	C29809592_341	0.15	NO	0.02			*leucine-rich repeat receptor-like protein
citric_acid	scaffold617106_1405	0.16	NO	0.01			*FBA4
citric_acid	scaffold844251.2_145443	0.16	NO	0.12	PITA_000029187	intron	sulfoquinovosyldiacylglycerol 1
citric_acid	scaffold894257.2_53480	0.16	NO	0.04	PITA_000050312	intron	PREDICTED: probable xyloglucan endotransglucosylase/hydrolase protein 6-like
conduritol-beta-epoxide	scaffold101645_248905	0.14	NO	0.01	PITA_000009988	intron	serine/threonine kinase-like protein (fragment)
conduritol-beta-epoxide	scaffold106243_5521	0.13	NO	0.02			*putative glucose regulated repressor protein,partial
conduritol-beta-epoxide	scaffold106882_40420	0.14	NO	0.01	PITA_000057241	P3'RS	Hypothetical protein CBG04830
conduritol-beta-epoxide	scaffold177425.1_118138	0.15	NO	0.01	PITA_000039703	CDS	WD-40 repeat protein-like
conduritol-beta-epoxide	scaffold418134_133538	0.13	NO	0.02	PITA_000035414	CDS	uninformative
conduritol-beta-epoxide	scaffold69153.3_30654	0.18	NO	0.01	PITA_000077517	CDS	glutathione S-transferase DHAR3
conduritol-beta-epoxide	scaffold708926_9758	0.15	NO	0.22	PITA_000095596	CDS	amino acid transporter
conduritol-beta-epoxide	scaffold709339_4419	0.18	NO	0.01	PITA_000039991	intron	50S ribosomal protein L17
conduritol-beta-epoxide	scaffold718601_15080	0.11	NO	0.03	PITA_000091557	CDS	PREDICTED: putative peptide/nitrate transporter
conduritol-beta-epoxide	scaffold840624_7087	0.14	NO	0.02	PITA_000085790	CDS	PREDICTED: bifunctional dTDP-4-dehydrorhamnose
conduritol-beta-epoxide	tscaffold1156_591690	0.15	NO	0.01	PITAhm_000126	intron	PREDICTED: fatty acyl-CoA reductase 2-like isoform
conduritol-beta-epoxide	tscaffold1402_154184	0.13	NO	0.02	PITA_000020325	P5'RS	PREDICTED: BRASSINOSTEROID INSENSITIVE 1-associated receptor kinase 1-like
conduritol-beta-epoxide	tscaffold2284_257178	0.15	NO	0.09			*mRNAadenosine methylase
conduritol-beta-epoxide	tscaffold3341_397258	0.15	NO	0.01	PITA_000003125	intron	PREDICTED: 3-oxoacyl-[acyl-carrier-protein]
conduritol-beta-epoxide	tscaffold3889_132606	0.14	NO	0.02	PITA_000037058	CDS	PREDICTED: DNA helicase INO80-like
coniferin	C31962132_2209	0.15	NO	0.01	PITA_000092882	CDS	PREDICTED: cytochrome P450 71A1-like
coniferin	scaffold641667_42816	0.17	NO	0.1	PITA_000069999	CDS	uninformative
coniferin	scaffold697399_199519	0.16	NO	0.01	PITA_000030461	CDS	PREDICTED: laccase-12
coniferin	scaffold738099_62804	0.16	NO	0.01	PITA_000014836	intron	PREDICTED: reticulon-like protein B1
coniferin	scaffold74323.3_25746	0.16	NO	0.04	PITA_000069781	P3'RS	R2R3-myb transcription factor, putative
coniferin	scaffold801520_42053	0.18	NO	0.07	PITA_000051181	intron	PREDICTED: ethylene-responsive transcription
coniferin	scaffold852689_15663	0.13	NO	0.04	PITA_000088045	intron	cysteine protease, putative
coniferin	scaffold874053_24115	0.15	NO	0.01	PITA_000085293	CDS	chaperone DnaJ-domain containing protein
coniferin	tscaffold1293_247787	0.13	NO	0.04			*uninformative
coniferin	tscaffold20_1281370	0.12	NO	0.05	PITAhm_000077	intron	uninformative
coniferin	tscaffold2099_232344	0.15	NO	0.13	PITA_000019679	CDS	uninformative
coniferin	tscaffold2914_437065	0.18	NO	0.17	PITAhm_003288	CDS	RNA binding protein, putative
coniferin	tscaffold3494_279391	0.17	NO	0.01	PITA_000012035	intron	PREDICTED: probable LRR receptor-like
coniferin	tscaffold4080_59264	0.16	NO	0.04	PITA_000050110	intron	PREDICTED: putative receptor-like protein kinase
coniferin	tscaffold4419_98569	0.16	NO	0.01	PITA_000016546	CDS	PREDICTED: laccase-23-like
coniferin	tscaffold7514_44824	0.18	NO	0.02	PITAhm_001660	CDS	uninformative
coniferin	tscaffold8582_53469	0.16	NO	0.02	PITA_000012454	5'UTR	PREDICTED: probable importin-7 homolog
dehydroabietic_acid	scaffold297646.2_74635	0.15	NO	0.01	PITA_000031773	CDS	PREDICTED: putative pentatricopeptide
dehydroascorbate	C32487726_9990	0.16	NO	0.27	PITA_000064342	P5'RS	PREDICTED: serine/threonine-protein kinase
dehydroascorbate	scaffold122410.2_3895	0.16	NO	0.01	PITA_000079853	CDS	PREDICTED: probable LRR receptor-like
dehydroascorbate	scaffold645314.2_5942	0.13	NO	0.01	PITA_000045698	CDS	uninformative
dehydroascorbate	scaffold671313_4061	0.15	NO	0.04	PITA_000083840	CDS	uninformative
dehydroascorbate	scaffold763491_57505	0.14	NO	0.02	PITA_000054587	3'UTR	PREDICTED: homeobox-leucine zipper protein HOX11
dehydroascorbate	scaffold898697_11177	0.16	NO	0.01	PITA_000064368	CDS	uninformative
dehydroascorbate	scaffold903044_40403	0.14	NO	0.01	PITA_000046435	CDS	PREDICTED: phototropin-1-like isoform X1
dehydroascorbate	scaffold98464.1_1863	0.14	NO	0.05			*uninformative
dehydroascorbate	tscaffold3717_294660	0.14	NO	0.01	PITA_000018477	CDS	photolyase/blue-light receptor 2
erythronic_acid_lactone	scaffold885480_188	0.14	NO	0.1	PITA_000054784	CDS	protein ASYMMETRIC LEAVES 2-LIKE 16
erythronic_acid_lactone	tscaffold2261_31401	0.12	YES	0.25	PITA_000077872	P5'RS	PREDICTED: probable xyloglucan endotransglucosylase/hydrolase protein 6-like
ethanolamine	scaffold296229.1_730	0.13	NO	0.01	PITA_000064614	CDS	PREDICTED: probable E3 ubiquitin-protein ligase
ethanolamine	scaffold355148_35195	0.13	NO	0.02	PITA_000069864	P5'RS	DELLA domain GRAS family transcription factor
ethanolamine	scaffold584779_3105	0.13	YES	0.25	PITA_000096081	CDS	receptor-like serine/threonine kinase, putative
ethanolamine	scaffold66846_63766	0.14	NO	0.03	PITA_000047509	5'UTR	PREDICTED: RPM1-interacting protein 4-like isoform
ethanolamine	scaffold752028_44879	0.15	NO	0.03	PITA_000070420	intron	uninformative
ethanolamine	scaffold883942.2_7234	0.15	YES	0.18			*putative TIR-NBS-LRR protein
ethanolamine	tscaffold2973_305754	0.13	NO	0.01	PITA_000008229	CDS	transferase, transferring glycosyl groups,
fructose	C30745524_1838	0.15	NO	0.13			*tau class glutathione S-transferase
fructose	C31177380_393	0.13	NO	0.02			*GA2ox5, partial
fructose	scaffold47254.1_99684	0.14	NO	0.01	PITA_000049205	CDS	PREDICTED: KH domain-containing protein At4g18375
fructose	scaffold697399_199600	0.13	NO	0.01	PITA_000030461	CDS	PREDICTED: laccase-12
fructose	scaffold703685_14593	0.17	NO	0.1	PITA_000021370	intron	PREDICTED: BRASSINOSTEROID INSENSITIVE 1-associated receptor kinase 1-like
fructose	scaffold73986.3_214469	0.13	NO	0.01			*uninformative
fructose	scaffold887338_77724	0.15	NO	0.03	PITA_000034800	CDS	PREDICTED: cysteine-rich receptor-like protein
fructose	scaffold897099_2541	0.13	NO	0.01	3A_I16_NT_comp35603_c1_seq9|m.30488.path2	intron	pentatricopeptide repeat-containing protein
fructose	scaffold898750_25846	0.15	NO	0.02	PITA_000054952	intron	PREDICTED: probable LRR receptor-like
fructose	scaffold94873_54207	0.14	NO	0.01	PITA_000051020	P5'RS	PREDICTED:
fructose	tscaffold1038_135996	0.14	NO	0.02	PITA_000031239	intron	uninformative
fructose	tscaffold1301_74840	0.14	NO	0.01	PITA_000007907	CDS	calcium-dependent protein kinase SK5-like
fructose	tscaffold6079_7816	0.16	NO	0.01	PITA_000003430	intron	peroxidase, putative
fructose	tscaffold6439_2269160	0.14	NO	0.04	PITA_000000940	CDS	PREDICTED: proton-coupled amino acid transporter
fructose	tscaffold6613_239559	0.14	NO	0.01			*fus3-complementing family protein
fructose	tscaffold8604_31799	0.19	NO	0.03			*ABC transporter family protein
galactinol	C28845736_134	0.13	NO	0.02			*kinesin like protein for actin based chloroplast movement 2
galactinol	scaffold269865.2_93930	0.14	NO	0.09	PITA_000027325	intron	GDSL esterase/lipase
galactinol	scaffold692142_39110	0.15	NO	0.01	PITA_000071083	5'UTR	uninformative
galactinol	scaffold720345.1_73224	0.14	NO	0.01	PITA_000035315	P5'RS	uninformative
galactinol	scaffold736373_29651	0.13	NO	0.03	PITA_000074380	intron	PREDICTED: bifunctional UDP-glucose 4-epimerase
galactinol	scaffold780239.1_111207	0.14	NO	0.01	PITA_000038579	CDS	Os07g0100800
galactinol	scaffold803750_121874	0.13	NO	0.03	PITAhm_002384	intron	PREDICTED: phospholipase D alpha 1-like
galactinol	scaffold852544_707	0.15	NO	0.01	PITA_000096500	P3'RS	not_annotated
galactinol	scaffold892137_15632	0.14	NO	0.1	PITA_000032999	P3'RS	PREDICTED: pentatricopeptide repeat-containing
galactinol	tscaffold1909_345950	0.15	NO	0.13			*arginine/serine-rich splicing factor RSP41 family protein
galactinol	tscaffold3638_739763	0.13	NO	0.01	PITA_000007226	CDS	peptide N-acetylglucosaminyltransferase
galactinol	tscaffold5668_578505	0.13	NO	0.04			*sterol methyltransferase 1
galactinol	tscaffold5668_958515	0.13	NO	0.02			*FUR1
galactinol	tscaffold6126_177812	0.12	NO	0.01			*HUA ENHANCER 2 family protein
galactinol	tscaffold6126_82750	0.13	NO	0.01			*uninforamtive
galactinol	tscaffold6989_276260	0.13	NO	0.01			*sugar transporter protein 7
galactinol	tscaffold9014_88447	0.15	NO	0.02	PITA_000003381	CDS	cyclin-D3-3
glucose	C25535630_337	0.15	NO	0.02			*rubber elongation factor family protein
glucose	C31319368_5112	0.14	NO	0.01			*glycine-rich RNA-binding protein
glucose	C31741744_2387	0.15	NO	0.01			*putative SCARECROW gene regulator
glucose	C31944620_2411	0.15	NO	0.01			*PR10-1.13
glucose	C32287710_16940	0.15	NO	0.03	PITA_000080920	CDS	receptor like protein 4
glucose	C32459592_7979	0.15	NO	0.08	PITA_000068207	CDS	hydroxyproline-rich glycoprotein family protein
glucose	C32552050_92142	0.17	NO	0.14			*Melibiase family protein
glucose	scaffold143864.1_209583	0.16	NO	0.01	PITA_000027624	P5'RS	PREDICTED: potassium channel AKT1-like isoform X1
glucose	scaffold146602_28811	0.16	NO	0.01			*beta-galactosidase
glucose	scaffold150165.3_13989	0.14	NO	0.05	PITA_000054752	P5'RS	PREDICTED: LOW QUALITY PROTEIN: probable methyltransferase PMT21-like
glucose	scaffold157210.2_59831	0.16	NO	0.01	PITA_000063093	intron	PREDICTED: esterase PIR7B-like
glucose	scaffold287560.2_63533	0.17	NO	0.01	PITA_000064751	CDS	nine-cis-epoxycarotenoid dioxygenase 4
glucose	scaffold339318_283413	0.16	NO	0.01	PITA_000018010	CDS	PREDICTED: LRR receptor-like
glucose	scaffold350264_7822	0.18	NO	0.05	PITA_000081265	CDS	uninformative
glucose	scaffold475119.3_6517	0.17	NO	0.05	PITA_000078641	P5'RS	U-box domain-containing protein
glucose	scaffold500205_21552	0.14	NO	0.02	PITA_000086385	intron	rop-family small GTPase
glucose	scaffold644339.1_77634	0.19	NO	0.09	PITA_000060874	CDS	PREDICTED: chaperone protein dnaJ 10 isoform X1
glucose	scaffold820769.2_25334	0.15	NO	0.01	PITA_000068631	CDS	Receptor protein kinase CLAVATA1 precursor,
glucose	scaffold855449_46387	0.14	NO	0.01	PITA_000060970	CDS	PREDICTED: transaldolase-like
glucose	scaffold868242_79735	0.18	YES	0.34			* Chain B, Crystal Structure Of A Plant Enzyme
glucose	scaffold888282.2_8218	0.13	NO	0.01	PITA_000088274	CDS	PREDICTED: putative NAC domain-containing protein
glucose	tscaffold2036_79286	0.16	NO	0.01	PITAhm_000669	intron	late embryogenesis abundant protein
glucose	tscaffold2193_384540	0.15	NO	0.05	PITA_000007968	intron	PREDICTED: WD repeat-containing protein 48
glucose	tscaffold3525_26859	0.15	YES	0.38	PITA_000057327	intron	Tir-nbs-lrr resistance protein
glucose	tscaffold4229_559091	0.18	NO	0.27	PITA_000008470	CDS	not_annotated
glucose	tscaffold5230_72844	0.16	NO	0.01	PITAhm_002729	intron	PREDICTED: sulfite oxidase
glucose	tscaffold5489_250910	0.15	NO	0.01	PITA_000019088	CDS	uninformative
glucose	tscaffold6859_47560	0.16	NO	0.01			*uninformative
glucose	tscaffold7109_138063	0.15	NO	0.03	PITA_000013332	3'UTR	PREDICTED: FAD-dependent urate hydroxylase-like
glucose	tscaffold7109_151542	0.15	NO	0.03	PITA_000013333	CDS	PREDICTED: TMV resistance protein N-like
glucose-1-phosphate	C31080162_550	0.17	YES	0.49			*Similar to Arabidopsis putative ion-channel
glucose-1-phosphate	C31419560_615	0.12	NO	0.01			*xyloglucan endotransglucosylase/hydrolase 32
glucose-1-phosphate	C31484382_4076	0.17	NO	0.01			*uninformative
glucose-1-phosphate	C32521072_46663	0.12	NO	0.01	PITA_000057391	CDS	PREDICTED: histone H2A type 1-like
glucose-1-phosphate	scaffold136197_4375	0.16	NO	0.01	PITA_000044464	CDS	PREDICTED: sodium transporter HKT1
glucose-1-phosphate	scaffold324840_53195	0.12	NO	0.03	PITA_000060965	CDS	selenium-binding protein 1
glucose-1-phosphate	scaffold526390_530	0.13	NO	0.11			*Leucine-rich repeat transmembrane protein kinase
glucose-1-phosphate	scaffold593537_139279	0.13	NO	0.01	PITA_000040881	P5'RS	PREDICTED: GDP-Man:Man(3)GlcNAc(2)-PP-Dol
glucose-1-phosphate	scaffold693639_916	0.15	NO	0.03			*uninformative
glucose-1-phosphate	scaffold895093_1921	0.15	NO	0.13	PITA_000060797	3'UTR	uninformative
glucose-1-phosphate	scaffold895395_4777	0.16	NO	0.03	PITA_000049229	intron	tubulin alpha-6 chain
glucose-1-phosphate	scaffold903818_107242	0.15	NO	0.11	PITA_000045411	CDS	caffeic acid ortho-methyltransferase
glucose-1-phosphate	tscaffold2264_59576	0.12	NO	0.02	PITAhm_001649	intron	PREDICTED: MLO-like protein 12
glucose-1-phosphate	tscaffold4891_392464	0.12	NO	0.01	PITA_000016634	P3'RS	Nucleotide-diphospho-sugar transferase family
glucose-1-phosphate	tscaffold5797_5805	0.14	YES	0.42	PITA_000046812	intron	PREDICTED: TMV resistance protein N-like
glucose-1-phosphate	tscaffold9014_858165	0.16	NO	0.01	PITA_000003383	P3'RS	PREDICTED: mitochondrial uncoupling protein 3
glutamic_acid	C26917996_262	0.14	NO	0.02			*leucine-rich repeat transmembrane protein kinase
glutamic_acid	C31224750_2160	0.14	NO	0.06			*R2R3-Myb4 transcription factor, partial
glutamic_acid	scaffold132459.1_201230	0.17	NO	0.04	PITA_000019774	intron	PREDICTED: 4-coumarate--CoA ligase-like 5
glutamic_acid	scaffold792181.1_23881	0.14	NO	0.02			*grr1 family protein
glycerol	scaffold311985.1_135032	0.15	NO	0.05	PITA_000038269	CDS	PREDICTED: RING-H2 finger protein ATL2-like
glycerol	scaffold861165_7446	0.13	NO	0.01			* Chain A, Crystal Structure Of The Free Fls2 Ectodomains
glycerol	scaffold890874_20863	0.14	NO	0.02			*uninformative
glycerol	tscaffold1149_396679	0.14	NO	0.03	PITAhm_000066	intron	uninformative
glycerol	tscaffold1352_603363	0.14	NO	0.01			*uninformative
glycerol	tscaffold403_911276	0.14	NO	0.15	PITA_000004924	CDS	pentatricopeptide repeat protein DOT4
glycerol	tscaffold5757_228628	0.13	NO	0.03			*DNA-binding family protein
glycerol-3-galactoside	C31611508_3266	0.15	NO	0.1			*LRR and NB-ARC domains-containing domain
glycerol-3-galactoside	C31997392_5589	0.13	NO	0.01	PITA_000091975	CDS	HS1 PRO-1 2-like protein
glycerol-3-galactoside	C32035388_13275	0.14	NO	0.01	PITA_000090973	P3'RS	PREDICTED: TMV resistance protein N-like
glycerol-3-galactoside	C32063298_5753	0.16	NO	0.18			*DNA replication licensing factor MCM5,partial
glycerol-3-galactoside	scaffold198353.2_82706	0.14	NO	0.02			*polyprotein
glycerol-3-galactoside	scaffold388830_53138	0.14	NO	0.02	PITA_000070839	CDS	PREDICTED: transcription factor MYB108-like
glycerol-3-galactoside	scaffold416989_67499	0.14	NO	0.06	PITA_000029729	CDS	PREDICTED: tyrosyl-DNA phosphodiesterase 1-like
glycerol-3-galactoside	scaffold492532_140729	0.16	NO	0.15	PITA_000024316	CDS	PREDICTED: 7-deoxyloganetin glucosyltransferase
glycerol-3-galactoside	scaffold528341_42060	0.14	NO	0.01	PITA_000073518	P5'RS	TIR-NBS-LRR class disease resistance protein
glycerol-3-galactoside	scaffold617060_153410	0.15	NO	0.01	PITA_000036633	CDS	SCF ubiquitin ligase
glycerol-3-galactoside	scaffold635430.3_47789	0.12	NO	0.01	PITA_000071916	CDS	PREDICTED: transmembrane 9 superfamily member
glycerol-3-galactoside	scaffold878428_35666	0.12	NO	0.01	PITA_000039328	CDS	PREDICTED: auxin-induced protein PCNT115 isoform 1
glycerol-3-galactoside	scaffold892424_72127	0.14	NO	0.01	PITA_000054252	CDS	glutamate receptor 2.6
glycerol-3-galactoside	tscaffold1267_480263	0.14	NO	0.01			*KRF2
glycerol-3-galactoside	tscaffold3012_1592752	0.12	NO	0.02	PITA_000002526	CDS	uninformative
glycerol-3-galactoside	tscaffold430_42224	0.13	NO	0.01	PITA_000068968	CDS	PREDICTED: UDP-glycosyltransferase 85A3-like
glycerol-3-galactoside	tscaffold491_19567	0.16	NO	0.21			*putative NBS-LRR protein G9036, partial
glycerol-3-galactoside	tscaffold5855_148801	0.12	NO	0.01			*thaumatin-like protein
glycerol-3-galactoside	tscaffold593_217898	0.15	NO	0.01			*alcohol dehydrogenase, partial
glycerol-3-galactoside	tscaffold6759_20609	0.12	NO	0.01	PITA_000023194	CDS	RING/U-box superfamily protein
glycerol-3-galactoside	tscaffold6806_20277	0.13	NO	0.01			*Pleckstrin homology (PH) domain-containing protein/lipid-binding START domain-containing protein
glycerol-3-galactoside	tscaffold72_43050	0.13	NO	0.02	PITA_000075187	CDS	PREDICTED: probable sugar phosphate/phosphate
glycine	C32382912_3388	0.15	NO	0.01	PITA_000075648	CDS	PREDICTED: transmembrane 9 superfamily member
glycine	C32406824_39242	0.15	YES	0.17	PITA_000073796	CDS	PREDICTED: phytochrome C
glycine	C32566352_124977	0.13	NO	0.01	PITA_000031029	CDS	PREDICTED: cullin-1-like isoform X2
glycine	scaffold116247_161885	0.15	NO	0.23	PITA_000036016	intron	PREDICTED: abscisic acid receptor PYR1-like
glycine	scaffold154255_24787	0.15	NO	0.01	PITA_000006620	CDS	leucine-rich repeat transmembrane protein kinase
glycine	scaffold16302_243015	0.13	NO	0.01	PITA_000022045	CDS	Os02g0802200
glycine	scaffold297867.2_141554	0.16	NO	0.01	PITA_000016477	CDS	pentatricopeptide repeat-containing protein
glycine	scaffold492768_161916	0.14	NO	0.1	PITA_000029089	P3'RS	PREDICTED: phosphoenolpyruvate carboxylase kinase
glycine	scaffold502340_57737	0.14	NO	0.01			*Dihydrolipoamide succinyltransferase
glycine	scaffold537702_61578	0.16	NO	0.01	PITA_000057483	CDS	PREDICTED: strictosidine synthase 3
glycine	scaffold654329_103097	0.15	NO	0.03	PITA_000051719	5'UTR	pectin acetylesterase, putative
glycine	scaffold720259.1_113560	0.13	NO	0.01	PITA_000038307	CDS	PREDICTED: serine/threonine-protein kinase
glycine	scaffold739386_14390	0.15	YES	0.48	PITA_000053954	CDS	unknown
glycine	scaffold894142.1_34737	0.16	NO	0.1	PITA_000077861	CDS	putative auxin-responsive protein
glycine	scaffold901806_204210	0.16	NO	0.09	PITAhm_002563	intron	uninformative
glycine	tscaffold1318_170687	0.11	NO	0.01	PITAhm_000939	intron	PREDICTED: heavy metal-associated isoprenylated
glycine	tscaffold1752_427309	0.15	NO	0.01	PITAhm_000541	intron	Os01g0689900
glycine	tscaffold1823_634760	0.15	NO	0.01			*tubulin beta chain family protein
glycine	tscaffold3862_121632	0.14	YES	0.44	PITA_000002197	5'UTR	PREDICTED: auxin-induced protein 6B-like
glycine	tscaffold3974_1117842	0.15	NO	0.01			*Heavy metal transport/detoxification superfamiy protein
glycine	tscaffold6050_11376	0.13	NO	0.02	PITAhm_001390	intron	PREDICTED: probable receptor-like
hydroxylamine	tscaffold5730_139225	0.12	NO	0.1	PITA_000024886	intron	uninformative
idonic_acid	tscaffold7490_133973	0.13	NO	0.01	PITA_000004476	CDS	PREDICTED: tubulin-folding cofactor D-like
inulotriose-1	scaffold136197_1049	0.15	NO	0.01	PITA_000044464	CDS	PREDICTED: sodium transporter HKT1
inulotriose-1	scaffold899215_249263	0.14	NO	0.01	PITA_000020270	CDS	PREDICTED: protein GPR107-like
inulotriose-1	tscaffold1751_199475	0.15	NO	0.03	PITA_000021818	intron	PREDICTED: serine carboxypeptidase-like 51-like
inulotriose-1	tscaffold6486_1038	0.14	NO	0.02	PITA_000078676	CDS	PREDICTED: cysteine-rich receptor-like protein
inulotriose-1	tscaffold6820_66690	0.13	NO	0.01	PITA_000021005	CDS	PREDICTED: cysteine-rich receptor-like protein
levoglucosan	scaffold213375_63355	0.18	YES	0.19	PITA_000055139	CDS	PREDICTED: sugar transporter ERD6-like 6-like
levoglucosan	scaffold357535_15865	0.16	YES	0.16			*aspartyl protease family protein
levoglucosan	tscaffold141_144398	0.15	NO	0.04	PITA_000034949	P3'RS	Os02g0610000
levoglucosan	tscaffold2590_1317190	0.15	NO	0.04	PITA_000001295	CDS	glucose-1-phosphate adenylyltransferase small
lysine	scaffold279240_125455	0.18	NO	0.01	PITA_000032007	intron	PREDICTED: expansin-B3 isoform X2
lysine	scaffold824787.1_6239	0.21	NO	0.02			*zeitlupe, partial
lysine	tscaffold4793_421513	0.18	NO	0.11			*AT3G53950, partial
lysine	tscaffold5137_610086	0.21	NO	0.02	PITAhm_000072	CDS	PREDICTED: protein TOPLESS-like
malic_acid	scaffold877363_74	0.15	NO	0.07			*uninformative
maltose	C30247758_703	0.15	NO	0.02			*ABC transporter family protein
maltose	C31485646_5635	0.16	NO	0.01			*uninformative
maltose	C31982422_3375	0.17	NO	0.01	PITA_000092368	CDS	PREDICTED: subtilisin-like protease
maltose	scaffold590091_57334	0.16	NO	0.01	PITA_000057012	CDS	uninformative
maltose	scaffold66511_38555	0.16	NO	0.01	PITA_000045667	intron	not_annotated
maltose	scaffold723181_63082	0.16	NO	0.01	PITA_000060616	P5'RS	probable fructokinase-1
maltose	scaffold737980_7661	0.16	NO	0.01	PITA_000083688	CDS	PREDICTED: putative NAC domain-containing protein
maltose	scaffold740375_41413	0.15	NO	0.01	PITA_000058120	CDS	PREDICTED: phosphate transporter PHO1 homolog 1
maltose	scaffold814160_1469	0.16	NO	0.01			*acid phosphatase family protein
maltose	scaffold844874_75241	0.16	NO	0.01	PITA_000055854	CDS	PREDICTED: TMV resistance protein N-like
maltose	tscaffold1055_33783	0.16	NO	0.01	PITA_000002703	intron	cinnamoyl CoA reductase
maltose	tscaffold4234_671029	0.16	NO	0.01	PITAhm_003029	CDS	uninformative
maltose	tscaffold4984_19593	0.16	NO	0.01	PITA_000068328	CDS	uninformative
maltose	tscaffold4984_353	0.16	NO	0.01			*uninformative
maltose	tscaffold8890_68832	0.16	NO	0.01			*myb family transcription factor family protein
mannitol	scaffold109876_32456	0.15	NO	0.03	PITA_000081050	CDS	PREDICTED: putative F-box protein At1g23770
mannitol	scaffold517731.2_26932	0.16	NO	0.17			*calcineurin B-like protein
mannitol	scaffold599779.2_108979	0.16	NO	0.02	PITA_000044192	P3'RS	beta galactosidase 9
mannitol	scaffold878982_25495	0.17	NO	0.03	PITA_000079560	CDS	putative cullin-like 1 protein
mannitol	tscaffold954_315580	0.16	NO	0.21	PITA_000016167	intron	PREDICTED: MLO-like protein 1-like isoform X2
melezitose	C30419286_1012	0.16	NO	0.02			*flavanone 3-hydroxylase
melezitose	C31677358_4764	0.13	YES	0.5			*cytochrome P450 CYP736B4
melezitose	C32009530_12651	0.13	NO	0.01	PITA_000091677	CDS	4-coumarate--CoA ligase 2
melezitose	C32266038_27375	0.13	NO	0.02	PITA_000082066	CDS	PREDICTED: serine carboxypeptidase-like 34-like
melezitose	C32399886_3956	0.13	NO	0.02			*uninformative
melezitose	C32420248_14466	0.12	NO	0.03	PITA_000072585	CDS	unknown
melezitose	C32562666_160308	0.16	NO	0.08	PITA_000036166	CDS	tetraspanin3
melezitose	C32562798_135838	0.14	NO	0.01	PITA_000036002	CDS	PREDICTED: putative E3 ubiquitin-protein ligase
melezitose	C32565078_115848	0.13	NO	0.01	PITA_000032927	CDS	PREDICTED: methyl-CpG-binding domain-containing
melezitose	scaffold201766_21893	0.13	NO	0.02	PITA_000020496	CDS	PREDICTED: putative leucine-rich repeat
melezitose	scaffold281669.2_43980	0.11	NO	0.01	PITA_000066044	CDS	clathrin assembly protein, putative
melezitose	scaffold365645_180968	0.13	NO	0.01	PITA_000029771	CDS	alpha-galactosidase-like protein
melezitose	scaffold38829.2_14845	0.18	YES	0.28	PITA_000068762	intron	PREDICTED: aluminum-activated malate transporter
melezitose	scaffold425377_127083	0.13	NO	0.01	PITA_000023807	CDS	uninformative
melezitose	scaffold493277.1_33755	0.13	NO	0.05			*uninformative
melezitose	scaffold605812_3079	0.13	NO	0.01	PITA_000051826	CDS	putative leucine-rich repeat transmembrane protein
melezitose	scaffold627465_11719	0.13	NO	0.01	PITA_000087644	CDS	PREDICTED: epoxide hydrolase 3
melezitose	scaffold737826_46299	0.18	NO	0.01	PITA_000072194	intron	pentatricopeptide repeat-containing protein,
melezitose	scaffold79050_6400	0.13	NO	0.01	PITA_000048720	P5'RS	PREDICTED: spore coat protein A-like isoform X1
melezitose	scaffold810001_3963	0.16	NO	0.12	PITA_000094442	CDS	PREDICTED: probable methyltransferase PMT13-like
melezitose	scaffold847025_459	0.13	NO	0.01			*GLIP6
melezitose	scaffold850319_33545	0.15	NO	0.09	PITA_000052718	intron	octicosapeptide/Phox/Bem1p domain-containing
melezitose	scaffold862913.1_30766	0.16	NO	0.1			*PR10 protein
melezitose	scaffold863232.2_75982	0.16	NO	0.04	PITA_000015097	CDS	target of AVRB operation1 protein
melezitose	scaffold898125_21322	0.13	YES	0.41			*myb domain protein 17
melezitose	scaffold898285_30519	0.13	NO	0.01	PITA_000077607	CDS	PREDICTED: calcium-dependent protein kinase
melezitose	scaffold901713_46081	0.13	NO	0.01	PITA_000062799	CDS	PREDICTED: protease Do-like 7 isoform X1
melezitose	tscaffold1688_1086454	0.13	NO	0.02	PITA_000002296	intron	PREDICTED: WRKY transcription factor 6-like
melezitose	tscaffold6497_111011	0.16	YES	0.48	PITA_000049147	CDS	PREDICTED: zeatin O-glucosyltransferase-like
melezitose	tscaffold6736_31839	0.14	NO	0.02			*transport family protein
melibiose	C30056112_854	0.12	NO	0.01			*resistance family protein
melibiose	C31826992_11359	0.12	NO	0.01	PITA_000095658	P3'RS	PREDICTED: 4-coumarate--CoA ligase-like 5-like
melibiose	scaffold319399.1_51737	0.13	NO	0.02	PITA_000023212	intron	PREDICTED: wall-associated receptor kinase-like 14
melibiose	scaffold35612_46898	0.17	NO	0.02	PITA_000034025	P3'RS	putative leucine-rich repeat protein kinase
melibiose	scaffold379496_4105	0.12	NO	0.03	PITA_000093550	intron	PREDICTED: topless-related protein 1-like
melibiose	scaffold449548_66617	0.12	NO	0.01	PITA_000048343	CDS	PREDICTED: adenosylhomocysteinase-like
melibiose	scaffold469043_18798	0.14	NO	0.02			*Cytochrome P450 CYP86N3
melibiose	scaffold668174_38155	0.13	NO	0.01	PITA_000027820	CDS	cellulose synthase-like protein D2
melibiose	scaffold774244_6915	0.18	NO	0.01	PITA_000094561	P3'RS	not_annotated
melibiose	scaffold818476_7583	0.13	NO	0.01			*Eukaryotic aspartyl protease family protein
melibiose	scaffold857207.2_662	0.17	NO	0.02	PITA_000067820	CDS	PREDICTED: LOW QUALITY PROTEIN: probable pectate lyase 12-like
melibiose	scaffold880573_20536	0.13	NO	0.01	PITA_000046632	CDS	PREDICTED: rRNA-processing protein FCF1 homolog
melibiose	tscaffold6587_400625	0.13	NO	0.01	PITA_000012578	P5'RS	sugar transporter, putative
palatinitol	scaffold147000_25690	0.15	NO	0.05	PITA_000035261	CDS	PLAC8 family protein
palatinitol	tscaffold2974_4187331	0.14	NO	0.09	PITA_000000404	CDS	PREDICTED: aspartic proteinase nepenthesin-1
phloroglucinol	C30186842_438	0.13	NO	0.01			*F268257_1 PTEN-like protein
phloroglucinol	scaffold713148_50765	0.14	NO	0.21	PITA_000056154	CDS	Hs1pro-1 protein
phloroglucinol	scaffold724317_68285	0.12	NO	0.01	PITA_000062824	CDS	dehydration-responsive element binding protein 3
phloroglucinol	scaffold869844_66051	0.12	NO	0.01	PITA_000057365	CDS	PREDICTED: probable inorganic phosphate
phloroglucinol	tscaffold2288_345134	0.16	NO	0.15	PITA_000003456	P3'RS	PREDICTED: aminomethyltransferase,
phloroglucinol	tscaffold4595_22947	0.13	NO	0.21	PITA_000039740	CDS	uninformative
phosphoric_acid	C27836060_92	0.14	NO	0.02			*Protein-tyrosine-phosphatase MKP1
phosphoric_acid	C31764936_3574	0.16	NO	0.01			*unnamed protein product
phosphoric_acid	C31922460_6708	0.14	NO	0.02	PITA_000093799	CDS	uninformative
phosphoric_acid	C32268936_18205	0.13	NO	0.03	PITA_000081927	CDS	S-adenosyl-L-methionine:salicylic acid carboxyl
phosphoric_acid	scaffold203652.2_58308	0.13	NO	0.01	PITA_000068140	CDS	PREDICTED: UDP-N-acetylglucosamine diphosphorylase
phosphoric_acid	scaffold712047.2_10528	0.13	NO	0.01	PITA_000082421	CDS	PREDICTED: probable E3 ubiquitin-protein ligase
phosphoric_acid	tscaffold2629_1060781	0.13	NO	0.01	PITAhm_000147	CDS	not_annotated
phosphoric_acid	tscaffold3781_482745	0.13	NO	0.01			*peroxidase ATP29a
phosphoric_acid	tscaffold4032_475275	0.13	NO	0.03	PITAhm_002770	CDS	uninformative
phosphoric_acid	tscaffold4051_112920	0.13	NO	0.01			*uninformative
phosphoric_acid	tscaffold6428_22966	0.15	NO	0.02			*uninformative
phosphoric_acid	tscaffold6642_165502	0.12	NO	0.01	PITA_000023530	CDS	transaldolase 2
phosphoric_acid	tscaffold8155_175455	0.14	NO	0.02	PITA_000009657	intron	Ent-copalyl diphosphate synthase
phytol	C31178256_1425	0.18	NO	0.01			*uninformative
phytol	C32304124_12599	0.18	NO	0.03	PITA_000080089	CDS	Auxin-induced protein 5NG4, putative
phytol	scaffold117931_178279	0.17	NO	0.02			*AT1G10210
phytol	scaffold161846_9763	0.18	NO	0.15			*CBS domain-containing family protein
phytol	scaffold178951.1_88364	0.17	NO	0.01			*ORF81a (chloroplast)
phytol	scaffold1817.1_5933	0.18	NO	0.1			*ATAF1-like protein, partial
phytol	scaffold427596_24164	0.16	NO	0.01	PITA_000071021	intron	translation initiation factor NCBP
phytol	scaffold607898_98506	0.19	NO	0.01	PITA_000029391	CDS	uninformative
phytol	scaffold686804_5144	0.15	NO	0.01			*TCP1
phytol	scaffold825708_13524	0.17	NO	0.01	PITA_000082364	CDS	PREDICTED: E3 ubiquitin ligase BIG
phytol	scaffold865479_3385	0.19	NO	0.01			*Thioredoxin superfamily protein
phytol	tscaffold3734_108923	0.17	NO	0.01	PITA_000000451	CDS	Ent-copalyl diphosphate synthase
phytol	tscaffold4199_40814	0.19	NO	0.06			*uninformative
phytol	tscaffold8432_609406	0.17	NO	0.01	PITA_000008719	intron	PREDICTED: peroxidase 56-like, partial
pinitol	C31147380_3098	0.14	NO	0.02			*lipoxygenase family protein
pinitol	C31792670_5905	0.17	NO	0.01	PITA_000096223	CDS	uninformative
pinitol	C32258432_29614	0.17	NO	0.17	PITA_000082432	CDS	pentatricopeptide repeat-containing protein
pinitol	scaffold201766_208150	0.16	NO	0.01	PITA_000020499	CDS	PREDICTED: LRR receptor-like
pinitol	scaffold348709.1_79877	0.16	NO	0.01	PITA_000054312	P3'RS	PREDICTED: E3 ubiquitin-protein ligase PUB23-like
pinitol	scaffold420256.1_261907	0.16	NO	0.01	PITA_000019939	CDS	Os02g0794700
pinitol	scaffold49911_109174	0.18	NO	0.02	PITA_000017751	5'UTR	uninformative
pinitol	scaffold611856_57467	0.18	NO	0.01	PITA_000041527	CDS	PREDICTED: receptor-like protein kinase HSL1-like
pinitol	scaffold64673_307490	0.17	NO	0.02	PITA_000018700	CDS	SAUR-like auxin-responsive protein
pinitol	scaffold687721_5346	0.15	NO	0.01	PITA_000084185	CDS	PREDICTED: heat shock 22 kDa protein,
pinitol	scaffold778599.2_8090	0.17	NO	0.01			*Major facilitator superfamily protein
pinitol	scaffold901654_216064	0.16	NO	0.02	PITA_000028639	CDS	lipase class 3 family protein / disease resistance
pinitol	scaffold903261_34716	0.22	NO	0.03	PITA_000040572	CDS	putative U2 snRNP auxiliary factor
pinitol	tscaffold8653_138745	0.16	NO	0.03	PITA_000023869	intron	PREDICTED: novel plant SNARE 13
pinitol	tscaffold8653_175795	0.16	NO	0.03	PITA_000023871	CDS	Os09g0466900
putrescine	C27165140_179	0.13	NO	0.02			*uninformative
putrescine	C31829316_5863	0.17	NO	0.03	PITA_000095624	intron	PREDICTED: bark storage protein A
putrescine	scaffold176418_113790	0.16	NO	0.1	PITA_000026448	CDS	uninformative
putrescine	scaffold395142.1_54478	0.15	NO	0.15	PITA_000029894	CDS	histone h2b, putative
putrescine	tscaffold4454_425992	0.12	YES	0.21			*Cytochrome P450 CYP736B9
putrescine	tscaffold6283_186718	0.13	NO	0.03			*endo-1,4-beta-mannanase
quinic_acid	C27802460_344	0.15	NO	0.01			*UBC23
quinic_acid	C32539560_72968	0.16	NO	0.02	PITA_000051121	CDS	leucine-rich repeat family protein
quinic_acid	scaffold472988_133844	0.2	NO	0.01			*uninformative
quinic_acid	scaffold535973_3241	0.15	NO	0.02	PITA_000070301	P5'RS	PREDICTED: cytochrome P450 77A2
quinic_acid	scaffold859767.2_8975	0.15	NO	0.02	PITA_000068895	CDS	rubisco subunit binding-protein beta subunit,
quinic_acid	scaffold877771_103424	0.15	NO	0.01	PITA_000026564	CDS	uninformative
quinic_acid	scaffold901574_411	0.16	NO	0.02	PITA_000065154	P5'RS	BiP isoform A family protein
quinic_acid	tscaffold8021_514129	0.16	NO	0.01	PITA_000008947	5'UTR	bHLH protein LJRHL1-like 1
raffinose	C25449256_140	0.17	NO	0.02			*uniformative
raffinose	C31961766_2821	0.18	NO	0.01	PITA_000092895	CDS	PREDICTED: potassium channel AKT1-like
raffinose	C32469802_53874	0.16	NO	0.01			*pentatricopeptide repeat-containing family protein
raffinose	C32565634_53416	0.16	NO	0.01	PITA_000032079	CDS	ATP binding protein, putative
raffinose	C32567792_91426	0.17	NO	0.03	PITA_000028507	P3'RS	uninformative
raffinose	scaffold125991.3_49910	0.16	NO	0.01			*HTA3
raffinose	scaffold672243_44096	0.18	NO	0.03	PITA_000063856	CDS	ferulic acid 5-hydroxylase 1
raffinose	scaffold720866_12516	0.18	NO	0.01	PITA_000080596	P5'RS	phytochrome B
raffinose	scaffold724678_96111	0.17	NO	0.01	PITA_000032720	intron	PREDICTED: glutamate decarboxylase 4
raffinose	scaffold790940_46947	0.15	NO	0.08	PITA_000031549	CDS	PREDICTED: L-lactate dehydrogenase A isoform X2
raffinose	scaffold807295_2489	0.16	NO	0.01			*AtAARE
raffinose	scaffold825746_5122	0.16	NO	0.02	PITA_000093384	intron	P-loop containing nucleoside triphosphate
raffinose	scaffold843724_3895	0.17	NO	0.03	PITA_000092454	CDS	PREDICTED: putative peptide/nitrate transporter
raffinose	scaffold855426_9484	0.17	NO	0.01	PITA_000094666	CDS	PREDICTED: 40S ribosomal protein S19-1
raffinose	scaffold880211_10545	0.18	NO	0.08	PITA_000093358	P5'RS	uninformative
raffinose	tscaffold1693_97851	0.18	NO	0.03	PITA_000038870	CDS	PREDICTED: disease resistance protein
raffinose	tscaffold2017_171593	0.19	NO	0.01			*ribonuclease 1
raffinose	tscaffold2685_670654	0.17	NO	0.01	PITAhm_000064	intron	PREDICTED: 3-hydroxy-3-methylglutaryl-coenzyme A
raffinose	tscaffold2896_63106	0.18	NO	0.01	PITA_000019035	intron	PREDICTED: KH domain-containing protein
raffinose	tscaffold3446_851742	0.16	NO	0.01	PITA_000004638	CDS	PREDICTED: ferredoxin-dependent glutamate synthase
raffinose	tscaffold3823_112121	0.16	NO	0.02	PITA_000047385	CDS	uninformative
serine	scaffold544832_10030	0.12	NO	0.02			*uninformative
serine	scaffold838612_65093	0.15	NO	0.09			*cytochrome P450 CYP704C6v1
serine	tscaffold3737_205163	0.13	NO	0.03	PITAhm_002687	intron	PREDICTED: O-acyltransferase WSD1-like
serine	tscaffold4348_6723	0.15	NO	0.1	PITA_000036459	CDS	PREDICTED: TMV resistance protein N
shikimic_acid	scaffold170916_68414	0.12	NO	0.1	PITA_000036089	CDS	PREDICTED: putative leucine-rich repeat
shikimic_acid	scaffold450207_30018	0.17	NO	0.03	PITA_000021533	CDS	PREDICTED: pleiotropic drug resistance protein
shikimic_acid	scaffold470844_101992	0.17	NO	0.01	PITA_000033538	CDS	Root phototropism protein, putative
shikimic_acid	scaffold740007_26048	0.15	NO	0.03	PITA_000041733	CDS	uninformative
shikimic_acid	tscaffold3432_11251	0.17	NO	0.02			*kinase family protein
shikimic_acid	tscaffold5701_264135	0.14	NO	0.01	PITA_000017939	CDS	AP2/ERF domain-containing transcription factor
stearic_acid	C32267932_15399	0.12	NO	0.15	PITA_000081970	CDS	PREDICTED: cytochrome P450 71A1-like
stearic_acid	scaffold10806.4_130616	0.13	NO	0.04	PITA_000040256	intron	Receptor-like protein kinase
stearic_acid	scaffold614693_6455	0.14	NO	0.01	PITA_000080587	intron	methionine synthase 2
stearic_acid	scaffold876402_3239	0.13	NO	0.01			*uninformative
stearic_acid	tscaffold2914_748783	0.12	YES	0.18	PITA_000003605	CDS	PREDICTED: probable indole-3-acetic acid-amido
succinic_acid	C28506266_448	0.13	YES	0.2			*caffeic acid ortho-methyltransferase
succinic_acid	C30593716_814	0.12	NO	0.01			*uninformative
succinic_acid	scaffold303915.1_19455	0.13	NO	0.12	PITA_000020291	CDS	PREDICTED: EVI5-like protein isoform X1
succinic_acid	scaffold548548_524	0.14	NO	0.01	PITA_000067884	CDS	(+)-alpha pinene synthase
succinic_acid	scaffold571777_4201	0.15	YES	0.47			*putative frnE protein
succinic_acid	scaffold681734_160535	0.12	NO	0.03	PITA_000028680	CDS	PREDICTED: TMV resistance protein N-like isoform
succinic_acid	scaffold778354_545104	0.13	NO	0.01	PITA_000011442	CDS	phosphorylcholine cytidylyltransferase
succinic_acid	scaffold830669.1_45072	0.15	NO	0.01	PITA_000032626	3'UTR	PREDICTED: WD repeat-containing protein 55 homolog
succinic_acid	scaffold889664.1_17229	0.15	NO	0.01			*Phosphoglycerate mutase-like family protein
succinic_acid	tscaffold4624_106376	0.16	NO	0.06	PITA_000038764	CDS	short-chain dehydrogenase reductase 2a
succinic_acid	tscaffold4955_240261	0.14	NO	0.01			*PUT2
succinic_acid	tscaffold7424_12307	0.13	NO	0.02	PITA_000093354	intron	rhomboid protein Ginbi_RBL14
succinic_acid	tscaffold7478_2687065	0.14	NO	0.03	PITA_000000920	P3'RS	PREDICTED: probable polyol transporter 4-like
taxifolin	C32561594_91307	0.16	NO	0.08	PITA_000037384	CDS	leucine-rich repeat receptor-like
taxifolin	scaffold405301_10310	0.14	NO	0.02	PITA_000095118	intron	PREDICTED: cytochrome P450 750A1-like isoform X1
taxifolin	scaffold861142.1_4436	0.13	NO	0.03			*levopimaradiene/abietadiene-like synthase,partial
trehalose	scaffold64774_3830	0.16	NO	0.05			*uninformative
trehalose	scaffold899323_104589	0.13	NO	0.08			*uninformative
tryptophan	C22716871_76	0.16	NO	0.01			*KO1
tryptophan	C29144226_446	0.15	NO	0.01			*uninformative
tryptophan	C32564040_20554	0.16	NO	0.01	PITA_000034386	intron	PREDICTED: protein PROLIFERA-like
tryptophan	scaffold102739_38941	0.19	YES	0.25	PITA_000072393	CDS	PREDICTED: probable serine/threonine-protein
tryptophan	scaffold153013_61674	0.18	NO	0.02	PITA_000065231	CDS	PREDICTED: luminal-binding protein 5
tryptophan	scaffold721124_162710	0.2	NO	0.03			*uninformative
tryptophan	scaffold771306_2670	0.15	NO	0.03	PITA_000072159	P5'RS	Peroxidase 12 precursor, putative
tryptophan	scaffold79001_80469	0.15	NO	0.01			*calcium-dependent protein kinase
tryptophan	scaffold90453_160367	0.15	NO	0.01	PITA_000033845	CDS	PREDICTED: TMV resistance protein N-like
tryptophan	tscaffold1117_1615111	0.15	NO	0.01			*lipoxygenase family protein
tryptophan	tscaffold1818_278647	0.15	NO	0.01	PITA_000001736	CDS	not_annotated
tryptophan	tscaffold1923_361347	0.16	NO	0.02			*uninformative
tryptophan	tscaffold4811_27537	0.17	NO	0.01			*kinase family protein, partial
tryptophan	tscaffold4979_116293	0.19	NO	0.01	PITAhm_000403	intron	PREDICTED: probable serine/threonine-protein kinase
tryptophan	tscaffold5483_185454	0.21	NO	0.01	PITA_000026418	CDS	G-type lectin S-receptor-like
tryptophan	tscaffold5520_328912	0.15	YES	0.5	PITA_000020866	CDS	PREDICTED: pentatricopeptide repeat-containing
urea	C32321296_27928	0.11	NO	0.02	PITA_000079090	CDS	PREDICTED: protein COBRA-like, partial
urea	scaffold323634.1_2262	0.15	NO	0.37	PITA_000096514	P3'RS	PREDICTED: probable
urea	scaffold867468_3277	0.15	NO	0.03	PITA_000089060	P5'RS	cytochrome p450 78a9
urea	scaffold891578_92793	0.13	NO	0.02	PITA_000048502	intron	PREDICTED: probable phytol kinase 1,
urea	tscaffold589_137417	0.13	NO	0.02	PITA_000042319	CDS	PREDICTED: serine/threonine-protein kinase
xylonic_acid	scaffold779735_40677	0.15	NO	0.05	PITA_000070091	CDS	PREDICTED: shikimate O-hydroxycinnamoyltransferase-like
xylonic_acid	scaffold901429.1_28954	0.15	YES	0.46	PITA_000083498	CDS	PREDICTED: probable LRR receptor-like
xylonic_acid	tscaffold32_86678	0.14	NO	0.02	PITA_000043060	3'UTR	PREDICTED: protein HOTHEAD-like

## Sheet: S3
Gene	Number of SNPs associated with gene expression
CYPB	181
ATAF-1	138
RAP2.1	133
CS-5828	128
CslA1	117
PtEMB4	114
αtub1	105
ANR	76
PtMLO2	75
NCED	73
PtMLO1	74
CesA2	66
RP-L2	62
CaS3	57
MYB4	36
Pt31	36
PLR	29
BKACPS	28
PtGPX2	20
eIF-4A	19
PtGPX1	19
CesA1	17
Sesqui-TPS	17
XET3	17
prxC2	16
PtGPX3	16
RPK1	15
PR-3	14
SucSyn	14
HPL	13
NAC1	13
Lac3	12
RAP2.4	12
COI1	11
Lac4	11
αtub2	10
βtub1	10
HDZ32	10
PR-5	10
PtGOLS1	10
PX-4	10
SAM	10
AGP5d	9
CCR	9
Lac6	9
MYB2	9
PSCHI4	9
SND1	9
ABI1	8
ARF11	8
CAD1	8
CesA12	8
HSP17.4-CIII	8
LZP	8
MYB1	8
NH-2	8
NH-9	8
PR-10	8
PtGSTU18	8
PtLEA3c	8
RIC1	8
UGP	8
UGT	8
1CAB-3A	7
AGP4	7
AGP6	7
BALDH	7
BQR	7
CCoAOMT	7
CesA10	7
CesA4	7
CHI	7
CHS	7
CPK3	7
CslA2	7
CYPD	7
ERD3	7
ERECTA	7
HMG-CoA	7
Lac1	7
LP6	7
NH-3a	7
NH-5b	7
Pt38	7
PtEMB2	7
PtOMT	7
PX-2	7
SPL	7
AGP2	6
AIP	6
Cellulase	6
CS-3670	6
Lac7	6
MIPS	6
NH-10	6
NH-6	6
PtBAG-1	6
PtMYB9	6
STR_SYN	6
AdeKin	5
AGP3	5
AOS	5
bZIP	5
C3H	5
CesA3	5
CesA9	5
COMT	5
CYPC	5
KORRI	5
P5CR	5
PAL1	5
PCBER	5
PtLEA3a	5
PtMYB6	5
SamCMT	5
XGFT7	5
12OPR	4
4CL1	4
AGP1	4
EndChi	4
ERF1	4
GLX1	4
GMP1	4
GMP2	4
Hap5A	4
KNAT4	4
KNAT7	4
MADS	4
MYB85	4
OXR2	4
PtAN1	4
PtBAG-4	4
PtLEA2	4
PX-3	4
SAH7	4
Xylotrans	4
(-)pin-TPS	3
ADR1	3
AGP5a	3
AGP5c	3
APL	3
ATHB-8	3
Avr-cf9	3
BI-1	3
CaS1	3
COB	3
CYPA	3
EB9D	3
FRA2	3
Lac5	3
LP3	3
MYB8	3
OXR1	3
PIN1	3
PRP	3
PT1	3
PtEMB3	3
PtGTP	3
PTI4	3
PtPDIR1	3
PtWRKY	3
βtub2	2
AOC	2
ARF	2
CS-1343	2
Exp-1	2
Exp-9	2
GRP	2
HSP82	2
Kobito	2
Lac2	2
Lac8	2
LIM1	2
MOR1	2
NH-7b	2
PR-2	2
PtAldh	2
PtCPN10	2
PtEMB1	2
PtGRP	2
PtGSTF9	2
PX-1	2
TC4H	2
(+)pin-TPS	1
AdoMet2	1
BGLU1	1
Importin	1
P5CDH	1
PtIP	1
PutAMS	1
trp-TPS	1
XET1	1
XET2	1

## Sheet: S4
Metabolite	Number of SNPs associated with metabolite level
glucose	30
melezitose	30
3,4-dihydroxybenzoic_acid	24
glycerol-3-galactoside	22
glycine	21
raffinose	21
abietic_acid	17
aspartic_acid	17
cellobiose	17
coniferin	17
galactinol	17
fructose	16
glucose-1-phosphate	16
tryptophan	16
conduritol-beta-epoxide	15
maltose	15
pinitol	15
4-hydroxybenzoate	14
phytol	14
melibiose	13
phosphoric_acid	13
succinic_acid	13
dehydroascorbate	9
3-hydroxypyridine	8
arabinose	8
quinic_acid	8
ethanolamine	7
glycerol	7
phloroglucinol	6
putrescine	6
shikimic_acid	6
inulotriose-1	5
mannitol	5
stearic_acid	5
urea	5
catechin	4
citric_acid	4
glutamic_acid	4
levoglucosan	4
lysine	4
serine	4
benzoic_acid	3
taxifolin	3
xylonic_acid	3
1-monostearin	2
erythronic_acid_lactone	2
palatinitol	2
trehalose	2
arabitol	1
dehydroabietic_acid	1
hydroxylamine	1
idonic_acid	1
malic_acid	1

## Sheet: S5
TF_family	Traits (TF gene or metabolite, which expression or concentration level was used as a phenotypic trait in the SNP association study)	Functional_groups_of_gene (main group)	Functional_groups_of_gene (sub-group)	Full_name (if_available)	SNP	r_square	Deviated_from_HWE	MAF	Gene_name	Functional_location	Gene_function	Synonymous_or_notsynonymous
AP2/ERF	ABI1	drought-related	Drought signaling		scaffold858577.1_37010	0.13	NO	0.03	PITA_000074476	CDS	AP2/ERF domain-containing transcription factor	synonymous
AP2/ERF	PtEMB4	drought-related	Late embryogenesis abundant proteins		scaffold856273_65711	0.16	NO	0.04	PITA_000033801	CDS	AP2/ERF and B3 domain-containing transcription	Q to H
AP2/ERF	shikimic_acid	metabolite			tscaffold5701_264135	0.14	NO	0.01	PITA_000017939	CDS	AP2/ERF domain-containing transcription factor	synonymous
ARF	PtMYB9	drought-related	Drought-responsive transcription factor		tscaffold8422_397572	0.13	YES	0.31	PITA_000011783	five_prime_UTR	PREDICTED: protein Brevis radix-like 4-like
bHLH	3,4-dihydroxybenzoic_acid	metabolite			C31804914_5662	0.18	NO	0.01	PITA_000096016	intron	JAZ-interacting transcription factor MYC3
bHLH	ATAF-1	drought-related	Drought-responsive transcription factor		scaffold343479_46593	0.31	NO	0.01	PITA_000020469	CDS	PREDICTED: transcription factor bHLH120-like	Met to I
bHLH	GMP2	wood-related	Wood development enzyme	GDP-mannose pyrophosphorylase 2	scaffold312531.1_26075	0.15	NO	0.09	PITA_000052693	CDS	transcription factor EGL1	synonymous
bHLH	PtEMB4	drought-related	Late embryogenesis abundant proteins		scaffold343479_46593	0.16	NO	0.01	PITA_000020469	CDS	PREDICTED: transcription factor bHLH120-like	Met to I
bHLH	PtEMB4	drought-related	Late embryogenesis abundant proteins		tscaffold6112_616079	0.18	NO	0.06	PITA_000009332	intron	transcription factor bHLH62
bHLH	RAP2.1	drought-related	Drought-responsive transcription factor		scaffold59052.1_2447	0.47	NO	0.02	PITA_000047797	CDS	PREDICTED: transcription factor bHLH120-like	synonymous
bZIP	APL	wood-related	Wood development transcription factor	Altered phloem development	tscaffold1270_443937	0.09	NO	0.02			*bZIP transcription factor family protein
bZIP	CYPB	terpenoid biosynthesis	Terpenoid biosynthesis		tscaffold3893_89845	0.53	NO	0.11			*bZIP transcription factor family protein
C2H2	ANR	phenylpropanoid pathway	Phenylpropanoid pathway		C32382282_19212	0.36	NO	0.01	PITA_000075685	five_prime_UTR	PREDICTED: transcription factor HY5-like
C2H2	CslA1	wood-related	Cell wall related (resistance related)		scaffold563523_24163	0.2	NO	0.08	PITA_000065063	P3'RS	PREDICTED: transcription factor IIIA-like
C2H2	NCED	drought-related	Drought signaling		C32382282_19212	0.19	NO	0.01	PITA_000075685	five_prime_UTR	PREDICTED: transcription factor HY5-like
ERF	ATAF-1	drought-related	Drought-responsive transcription factor		scaffold381742_328900	0.28	NO	0.03	PITA_000018379	CDS	PREDICTED: ethylene-responsive transcription	K to N
ERF	coniferin	metabolite			scaffold801520_42053	0.18	NO	0.07	PITA_000051181	intron	PREDICTED: ethylene-responsive transcription
ERF	CslA1	wood-related	Cell wall related (resistance related)		scaffold381742_328816	0.12	NO	0.01	PITA_000018379	CDS	PREDICTED: ethylene-responsive transcription	synonymous
ERF	Lac6	wood-related	Lignin biosynthesis enzyme	Laccase 6	scaffold874201_7969	0.13	NO	0.02	PITA_000088581	CDS	PREDICTED: ethylene-responsive transcription	synonymous
ERF	NH-3a	wood-related	Wood development protein		tscaffold1424_21942	0.19	NO	0.35	PITA_000007828	CDS	ethylene-responsive transcription factor ERF073	synonymous
ERF	PLR	wood-related	Wood development enzyme	Pinoresinol-lariciresinol reductase	C32337022_4730	0.16	NO	0.02	PITA_000078600	CDS	PREDICTED: ethylene-responsive transcription	S to C
ERF	PtLEA3c	drought-related	Late embryogenesis abundant protein		tscaffold288_363492	0.13	NO	0.02	PITA_000015886	CDS	ethylene-responsive transcription factor 1A	S to C
ERF	PtMLO2	programmed cell death (PCD)	Programmed cell death		tscaffold6714_3625	0.19	NO	0.04	PITA_000044476	CDS	ethylene-responsive transcription factor	synonymous
ERF	RP-L2	wood-related	Wood development protein	Ribosomal protein L2	scaffold344929_97605	0.18	NO	0.12	PITA_000035658	CDS	Ethylene-responsive transcription factor 1A	D to E
GRAS	ethanolamine	metabolite			scaffold355148_35195	0.13	NO	0.02	PITA_000069864	P5'RS	DELLA domain GRAS family transcription factor
HSF	ATAF-1	drought-related	Drought-responsive transcription factor		scaffold189278_295090	0.31	NO	0.01	PITA_000019027	intron	PREDICTED: heat stress transcription factor
HSF	HSP17.4-CIII	Reactive oxygen species (ROS)-related	H2O2 signaling		scaffold351473_17596	0.16	NO	0.04	PITA_000034503	CDS	heat stress transcription factor SCHIZORIZA	D to V
HSF	PtEMB4	drought-related	Late embryogenesis abundant proteins		scaffold189278_295090	0.16	NO	0.01	PITA_000019027	intron	PREDICTED: heat stress transcription factor
HSF	PTI4	disease-related	Disease-responsive transcription factor		scaffold618537.2_206857	0.13	NO	0.03	PITA_000023671	CDS	heat stress transcription factor SCHIZORIZA	synonymous
MADS	CYPB	terpenoid biosynthesis	Terpenoid biosynthesis		C32410508_25845	0.42	NO	0.02	PITA_000073487	P3'RS	PREDICTED: MADS-box transcription factor 6-like
MADS	CYPB	terpenoid biosynthesis	Terpenoid biosynthesis		C32410508_38191	0.42	NO	0.02	PITA_000073487	CDS	PREDICTED: MADS-box transcription factor 6-like
MADS	PtMLO2	programmed cell death (PCD)	Programmed cell death		C32573638_263491	0.26	NO	0.05	PITA_000006571	intron	PREDICTED: MADS-box transcription factor 6-like
MADS	RAP2.1	drought-related	Drought-responsive transcription factor		tscaffold4128_222851	0.47	NO	0.04	PITA_000015251	three_prime_UTR	PREDICTED: MADS-box protein SOC1-like isoform X1
MYB	1CAB-3A	wood-related	Wood development protein		C30501596_99	0.11	NO	0.01			*myb family transcription facton factor family protein
MYB	4-hydroxybenzoate	metabolite			tscaffold600_92385	0.16	NO	0.12	PITA_000050713	CDS	PREDICTED: myb-related protein Hv1-like	synonymous
MYB	ABI1	drought-related	Drought signaling		tscaffold823_284461	0.11	NO	0.03	PITA_000011057	CDS	PREDICTED: transcription factor GAMYB	synonymous
MYB	ANR	phenylpropanoid pathway	Phenylpropanoid pathway		scaffold74323.3_9326	0.22	NO	0.02	PITA_000069781	P5'RS	r2r3-myb transcription factor, putative
MYB	aspartic_acid	metabolite			C32401366_9291	0.17	YES	0.36	PITA_000074247	intron	PREDICTED: transcription factor MYB39-like
MYB	cellobiose	metabolite			scaffold884755_4527	0.13	NO	0.02			*transcription factor MYB30
MYB	CesA2	wood-related	Cellulose and calose synthase		tscaffold3129_368685	0.15	NO	0.03			*R2R3-MYB transcription factor MYB11,partial
MYB	CesA4	wood-related	Cellulose and calose synthase		C32513914_35351	0.13	NO	0.01	PITA_000059204	CDS	PREDICTED: myb-related protein 305-like	P to L
MYB	CHS	phenylpropanoid pathway	Phenylpropanoid pathway		scaffold175111_18612	0.13	NO	0.02	PITA_000054247	intron	PREDICTED: myb-related protein Hv1-like
MYB	coniferin	metabolite			scaffold74323.3_25746	0.16	NO	0.04	PITA_000069781	P3'RS	r2r3-myb transcription factor, putative
MYB	CS-5828	wood-related	Cellulose synthase like genes		scaffold338810_82353	0.14	NO	0.06	PITA_000049547	CDS	ATMYB6	G to A
MYB	CslA1	wood-related	Cell wall related (resistance related)		scaffold899240.2_39323	0.13	NO	0.02	PITA_000034223	P5'RS	PREDICTED: transcription factor MYB46-like
MYB	EndChi	wood-related	Wood development enzyme	Endo chitinase	tscaffold823_284461	0.11	NO	0.03	PITA_000011057	CDS	PREDICTED: transcription factor GAMYB	synonymous
MYB	glutamic_acid	metabolite			C31224750_2160	0.14	NO	0.06			*R2R3-Myb4 transcription factor, partial
MYB	glycerol-3-galactoside	metabolite			scaffold388830_53138	0.14	NO	0.02	PITA_000070839	CDS	PREDICTED: transcription factor MYB108-like	S to L
MYB	Hap5A	wood-related	Wood development transcription factor		tscaffold3129_368786	0.14	YES	0.17			*R2R3-MYB transcription factor MYB11
MYB	HDZ32	drought-related	Drought-responsive transcription factor		scaffold799604.1_8624	0.17	NO	0.07			*transcription factor MYB30
MYB	Lac8	wood-related	Lignin biosynthesis enzyme	Laccase 8	tscaffold823_284461	0.1	NO	0.03	PITA_000011057	CDS	PREDICTED: transcription factor GAMYB	synonymous
MYB	maltose	metabolite			tscaffold8890_68832	0.16	NO	0.01			*myb family transcription factor family protein
MYB	melezitose	metabolite			scaffold898125_21322	0.13	YES	0.41			*myb domain protein 17
MYB	MYB4	wood-related	Wood development transcription factor		tscaffold823_284461	0.12	NO	0.03	PITA_000011057	CDS	PREDICTED: transcription factor GAMYB	synonymous
MYB	PtEMB3	drought-related	Late embryogenesis abundant proteins		tscaffold823_284461	0.13	NO	0.03	PITA_000011057	CDS	PREDICTED: transcription factor GAMYB	synonymous
MYB	RAP2.1	drought-related	Drought-responsive transcription factor		C28795428_204	0.47	NO	0.1			*myb family transcription factor family protein
MYB	RAP2.1	drought-related	Drought-responsive transcription factor		scaffold851016.1_30564	0.47	NO	0.11			*transcription factor MYB30
MYB	RAP2.1	drought-related	Drought-responsive transcription factor		scaffold898125_21322	0.48	YES	0.41			*myb domain protein 17
MYB	RAP2.1	drought-related	Drought-responsive transcription factor		tscaffold1451_257938	0.48	NO	0.04	PITA_000018512	P5'RS	PREDICTED: myb-related protein Hv1-like
MYB	Sesqui-TPS	terpenoid biosynthesis	Terpenoid biosynthesis		tscaffold6556_180474	0.15	NO	0.1	PITAhm_001014	intron	R2R3-MYB transcription factor MYB4
MYB	TC4H	wood-related	Lignin biosynthesis enzyme		tscaffold823_284461	0.12	NO	0.03	PITA_000011057	CDS	PREDICTED: transcription factor GAMYB	synonymous
MYB	αtub1	wood-related	Tubulin		C32348714_2129	0.14	NO	0.01	PITA_000077977	P5'RS	R2R3-MYB transcription factor MYB21, partial
MYB	αtub1	wood-related	Tubulin		C32366456_3838	0.12	NO	0.01	PITA_000076869	CDS	transcription factor MYB46	V to I
MYB_related	LP3	drought-related	Drought responsive genes (previously identified in pine)		C32479978_43713	0.12	NO	0.43	PITA_000065578	five_prime_UTR	PREDICTED: transcription factor BTF3 homolog 4
NY-YC	RAP2.1	drought-related	Drought-responsive transcription factor		scaffold135338_126730	0.47	NO	0.01	PITA_000043492	CDS	nuclear transcription factor Y subunit C-2	A to E
WRKY	BKACPS	wood-related	Wood development enzyme	Beta-ketoacyl-ACP synthetase I-2	tscaffold2270_35481	0.17	NO	0.07	PITAhm_000278	CDS	PREDICTED: WRKY transcription factor 44-like	V to A
WRKY	CYPB	terpenoid biosynthesis	Terpenoid biosynthesis		C32500358_42361	0.43	NO	0.06	PITA_000062090	intron	WRKY7 - superfamily of TFs having WRKY and zinc
WRKY	melezitose	metabolite			tscaffold1688_1086454	0.13	NO	0.02	PITA_000002296	intron	PREDICTED: WRKY transcription factor 6-like
WRKY	PR-10	disease-related	Pathogenesis-related protein		tscaffold8698_49064	0.14	NO	0.02	PITA_000032346	CDS	WRKY transcription factor, putative	V to I
